# Supplementary material for: Injection of seminal fluid into the hemocoel of honey bee queens (Apis mellifera) can stimulate post-mating changes
Source: Sci Rep. 2020 Jul 20;10:11990. doi: 10.1038/s41598-020-68437-w (PMC7371693; doi:10.1038/s41598-020-68437-w)
Supplement: Supplementary file 6 — Supplementary tables [file 41598_2020_68437_MOESM6_ESM.xlsx]

## Sheet: Title page
Injection of seminal fluid into the hemocoel of honey bee queens (Apis mellifera) can stimulate post-mating changes
W. Cameron Jasper1†, Laura M. Brutscher1†, Christina M. Grozinger2 and Elina L. Niño1*
1 Department of Entomology and Nematology, University of California Davis, One Shields Ave, Davis, CA 95616, USA
2 Department of Entomology, Center for Pollinator Research, Huck Institutes of the Life Sciences, Pennsylvania State University, University Park, 16802, PA, USA
† Co-first authors
* Corresponding author
Address: Department of Entomology and Nematology, University of California, 1 Shields Avenue, Davis, California, 95616
Telephone: 530-500-2747
Fax: 530-752-1537
Email: elnino@ucdavis.edu

## Sheet: S1-RNAseq Reads Counts
Supplemental Table 1. List of all samples that were sequenced and merged and their corresponding FASTQ labels, library read counts, A. mel genome (HAv3.1) alignment rates, Deformed Wing Virus genome (GCA_000852585.1) alignment rates, ovary scores, mating flight behaviors, and respective worker retinue responses.
FASTQ label	sample name	ovary score	mating flight attempt?	retinue response	total reads before alignment	% reads aligned to Amel 4.5	# reads aligned to DWV	% reads aligned to DWV
MERGED_ENCJ005B_L007_R1.fastq.gz	Hayes_H51_Brain	1	YES	1	24705630	45.4511	11228971	0.1338
MERGED_ENCJ005G_L007_R1.fastq.gz	Hayes_H53_Brain	1	YES	0.625	28134733	77.3948	21774809	0.1807
MERGED_ENCJ001F_L003_R1.fastq.gz	Hayes_H73_Brain	1	YES	1.125	23711447	65.8179	6.62972e+06	0.2796
MERGED_ENCJ006B_L008_R1.fastq.gz	Hayes_H74_Brain	1	YES	2.25	29480244	70.8181	20877362	0.2409
MERGED_ENCJ003F_L005_R1.fastq.gz	Hayes_H75_Brain	2	YES	1.125	30290726	67.1293	20333953	0.2703
MERGED_ENCJ003D_L005_R1.fastq.gz	Semen_S24_Brain	1	NO	4.125	40520792	71.0256	28780146	0.2466
MERGED_ENCJ004F_L006_R1.fastq.gz	Semen_S27_Brain	2	YES	1.625	28230703	65.9413	18615686	0.2908
MERGED_ENCJ002D_L004_R1.fastq.gz	Semen_S29_Brain	1	NO	0.875	27855809	63.9318	17808724	0.2966
MERGED_ENCJ006D_L008_R1.fastq.gz	Semen_S38_Brain	2	NO	2.375	36506207	67.0291	24469771	0.2806
MERGED_ENCJ001A_L003_R1.fastq.gz	Semen_S83_Brain	2	YES	2.875	34526851	94.6427	32677134	0.001
MERGED_ENCJ005D_L007_R1.fastq.gz	Sem_Fluid_SP1_Brain	1	NO	3.125	23767567	92.8384	22065440	0.355
MERGED_ENCJ002B_L004_R1.fastq.gz	Sem_Fluid_SP16_Brain	1	YES	2.625	25524198	60.2698	15383389	0.0011
MERGED_ENCJ004D_L006_R1.fastq.gz	Sem_Fluid_SP76_Brain	1	YES	1.5	32787846	59.3902	19472782	0.3614
MERGED_ENCJ006E_L008_R1.fastq.gz	Hayes_H51_FB	1	YES	1	28065140	42.7875	12008360	0.5367
MERGED_ENCJ004E_L006_R1.fastq.gz	Hayes_H53_FB	1	YES	0.625	36349344	45.4002	16502677	0.5085
MERGED_ENCJ001B_L003_R1.fastq.gz	Hayes_H73_FB	1	YES	1.125	42879621	39.6355	16995536	0.5266
MERGED_ENCJ003A_L005_R1.fastq.gz	Hayes_H74_FB	1	YES	2.25	46977504	30.3955	14279046	0.4657
MERGED_ENCJ002C_L004_R1.fastq.gz	Hayes_H75_FB	2	YES	1.125	23311719	41.8234	9749747	0.5244
MERGED_ENCJ005C_L007_R1.fastq.gz	Semen_S24_FB	1	NO	4.125	22289425	26.9203	6000381	0.6832
MERGED_ENCJ006F_L008_R1.fastq.gz	Semen_S27_FB	2	YES	1.625	26459367	45.046	11918885	0.5068
MERGED_ENCJ002E_L004_R1.fastq.gz	Semen_S29_FB	1	NO	0.875	29185627	29.872	8718339	0.6164
MERGED_ENCJ003E_L005_R1.fastq.gz	Semen_S38_FB	2	NO	2.375	40499333	39.7818	16111344	0.5569
MERGED_ENCJ004A_L006_R1.fastq.gz	Semen_S83_FB	2	YES	2.875	38642580	36.4126	14070783	0.5842
MERGED_ENCJ001E_L003_R1.fastq.gz	Sem_Fluid_SP1_FB	1	NO	3.125	34412725	47.9781	16510560	0.5846
MERGED_ENCJ005A_L007_R1.fastq.gz	Sem_Fluid_SP16_FB	1	YES	2.625	29624785	35.7157	10580706	0.4775
MERGED_ENCJ001C_L003_R1.fastq.gz	Sem_Fluid_SP35_FB	1	NO	3.125	26987814	42.5224	11475861	53.67
MERGED_ENCJ006C_L008_R1.fastq.gz	Sem_Fluid_SP76_FB	1	YES	1.5	27728317	29.1693	8088161	0.6592
MERGED_ENCJ005F_L007_R1.fastq.gz	Sem_Fluid_SP79_FB	2	YES	3.75	27983155	42.2128	11812460	0.5335
MERGED_ENCJ003B_L005_R1.fastq.gz	Control_C20_Brain	2	YES	3	30004380	63.6347	19093203	0.3101
MERGED_ENCJ004B_L006_R1.fastq.gz	Control_C49_Brain	3	YES	0.375	32880203	73.5507	24183609	0.2154
MERGED_ENCJ002F_L004_R1.fastq.gz	Control_C64_Brain	1	YES	2.875	26071670	93.7182	24433898	0.0009
MERGED_ENCJ006G_L008_R1.fastq.gz	Control_C68_Brain	1	YES	2.5	30369995	94.5571	28716994	0.0011
MERGED_ENCJ001D_L003_R1.fastq.gz	Control_C77_Brain	2	YES	0.25	30910593	94.565	29230603	0.0008
MERGED_ENCJ006A_L008_R1.fastq.gz	Control_C20_FB	2	YES	3	28211369	94.2817	26598149	0.0013
MERGED_ENCJ002A_L004_R1.fastq.gz	Control_C49_FB	3	YES	0.375	22930778	92.8066	21281283	0.0015
MERGED_ENCJ004C_L006_R1.fastq.gz	Control_C64_FB	1	YES	2.875	40387374	94.908	38330842	0.0014
MERGED_ENCJ005E_L007_R1.fastq.gz	Control_C68_FB	1	YES	2.5	26132062	94.9393	24809601	0.0015
MERGED_ENCJ003C_L005_R1.fastq.gz	Control_C77_FB	2	YES	0.25	32174843	94.8033	30502826	0.0013

## Sheet: S2-FB SFvsHS DEGs
Supplemental Table 2. Genes that were differentially expressed in the fat bodies (FB) of queens that were injected with seminal fluid (SF) as compared to queens injected with Hayes solution (HS). Cells that are highlighed in yellow indicate genes that were also differentially expressed in the fat bodies of semen-injected queens (SE) as compared to HS queens. Cells that are highlighed in green ind…
BEEBASE	GeneID	gene symbol	Gene_description	RNA_transcripts	logFC	FC	AveExpr	t	P.Value	adj.P.Val	B	Is DEG also in S3?	Is DEG also in S3-S5?	Flybase	Gene Name	Species	COG_ONTOLOGY	GOTERM_BP_FAT	GOTERM_CC_FAT	GOTERM_MF_FAT	INTERPRO	KEGG_PATHWAY	PIR_SUPERFAMILY	SMART	UP_KEYWORDS	UP_SEQ_FEATURE
GB47463	411704	LOC411704	heterotrimeric G protein alpha subunit-like protein	XM_395172.6	1.10993	2.15836	5.56631	-6.2142	1.0381e-05	0.00630479	3.62478	YES	YES	FBgn0001104	G protein alpha i subunit(Galphai)	Drosophila melanogaster	0	GO:0000226~microtubule cytoskeleton organization,GO:0001709~cell fate determination,GO:0001885~endothelial cell development,GO:0002064~epithelial cell development,GO:0003158~endothelium development,GO:0007010~cytoskeleton organization,GO:0007017~microtubule-based process,GO:0007043~cell-cell junction assembly,GO:0007049~cell cycle,GO:0007163~establishment or maintenance of cell polarity,GO:000718…	GO:0005834~heterotrimeric G-protein complex,GO:0005938~cell cortex,GO:0009898~cytoplasmic side of plasma membrane,GO:0016324~apical plasma membrane,GO:0019897~extrinsic component of plasma membrane,GO:0019898~extrinsic component of membrane,GO:0031234~extrinsic component of cytoplasmic side of plasma membrane,GO:0044448~cell cortex part,GO:0045177~apical part of cell,GO:0045179~apical cortex,GO:0…	GO:0000166~nucleotide binding,GO:0001664~G-protein coupled receptor binding,GO:0001882~nucleoside binding,GO:0001883~purine nucleoside binding,GO:0003676~nucleic acid binding,GO:0003677~DNA binding,GO:0003924~GTPase activity,GO:0004871~signal transducer activity,GO:0005102~receptor binding,GO:0005525~GTP binding,GO:0016462~pyrophosphatase activity,GO:0016817~hydrolase activity, acting on acid anh…	IPR001019:Guanine nucleotide binding protein (G-protein), alpha subunit,IPR001408:G-protein alpha subunit, group I,IPR011025:G protein alpha subunit, helical insertion,IPR027417:P-loop containing nucleoside triphosphate hydrolase,	0	0	SM00275:SM00275,	Cell membrane,Complete proteome,Differentiation,GTP-binding,Lipoprotein,Magnesium,Membrane,Metal-binding,Myristate,Nucleotide-binding,Palmitate,Reference proteome,Transducer,	chain:Guanine nucleotide-binding protein G(i) subunit alpha 65A,lipid moiety-binding region:N-myristoyl glycine,lipid moiety-binding region:S-palmitoyl cysteine,nucleotide phosphate-binding region:GTP,sequence conflict,
GB46795	413021	LOC413021	papilin-like	XM_006562179.2,XM_006562183.3,XM_006562182.3,XM_006562181.3,XM_006562184.3,XM_006562186.3,XM_006562180.3	-0.735664	0.600541	6.70042	4.50551	0.000327853	0.0364117	0.263425	YES	YES	FBgn0003137	Papilin(Ppn)	Drosophila melanogaster	0	GO:0030198~extracellular matrix organization,GO:0043062~extracellular structure organization,	GO:0005576~extracellular region,GO:0005578~proteinaceous extracellular matrix,GO:0005604~basement membrane,GO:0031012~extracellular matrix,GO:0044420~extracellular matrix component,GO:0044421~extracellular region part,	GO:0004175~endopeptidase activity,GO:0004222~metalloendopeptidase activity,GO:0004857~enzyme inhibitor activity,GO:0004866~endopeptidase inhibitor activity,GO:0004867~serine-type endopeptidase inhibitor activity,GO:0005198~structural molecule activity,GO:0005201~extracellular matrix structural constituent,GO:0008233~peptidase activity,GO:0008237~metallopeptidase activity,GO:0008270~zinc ion bindi…	IPR000884:Thrombospondin, type 1 repeat,IPR002223:Proteinase inhibitor I2, Kunitz metazoa,IPR003598:Immunoglobulin subtype 2,IPR003599:Immunoglobulin subtype,IPR007110:Immunoglobulin-like domain,IPR008197:Whey acidic protein-type 4-disulphide core,IPR010294:ADAM-TS Spacer 1,IPR010909:PLAC,IPR013098:Immunoglobulin I-set,IPR013273:Peptidase M12B, ADAM-TS,IPR013783:Immunoglobulin-like fold,IPR020901…	0	0	SM00131:KU,SM00209:TSP1,SM00217:WAP,SM00408:IGc2,SM00409:IG,	Alternative splicing,Basement membrane,Complete proteome,Developmental protein,Direct protein sequencing,Disulfide bond,Extracellular matrix,Glycoprotein,Immunoglobulin domain,Protease inhibitor,Proteoglycan,Reference proteome,Repeat,Secreted,Serine protease inhibitor,Signal,Sulfation,	chain:Papilin,compositionally biased region:Cys-rich,compositionally biased region:Ser-rich,disulfide bond,domain:BPTI/Kunitz inhibitor 1,domain:BPTI/Kunitz inhibitor 10,domain:BPTI/Kunitz inhibitor 11,domain:BPTI/Kunitz inhibitor 12,domain:BPTI/Kunitz inhibitor 2,domain:BPTI/Kunitz inhibitor 3,domain:BPTI/Kunitz inhibitor 4,domain:BPTI/Kunitz inhibitor 5,domain:BPTI/Kunitz inhibitor 6,domain:BPT…
	107964400	#N/A	#N/A	#N/A	0.834334	1.78303	3.11888	-4.43965	0.000376879	0.0372384	0.290973	YES	YES	0	0	0	0	0	0	0	0	0	0	0	0	0
	102655893	LOC102655893	uncharacterized LOC102655893	XR_409688.3	1.01582	2.02205	1.87492	-4.42912	0.000385381	0.0376251	0.179492	YES	YES	0	0	0	0	0	0	0	0	0	0	0	0	0
GB44824	409042	Crzr	corazonin receptor	NM_001143921.1,XM_006568495.3,XM_026439655.1	-2.22775	0.213491	4.77171	9.84644	2.36788e-08	0.00019419	9.2675	YES	NO	FBgn0036278	Corazonin receptor(CrzR)	Drosophila melanogaster	0	GO:0006081~cellular aldehyde metabolic process,GO:0006117~acetaldehyde metabolic process,GO:0007186~G-protein coupled receptor signaling pathway,GO:0007200~phospholipase C-activating G-protein coupled receptor signaling pathway,GO:0007218~neuropeptide signaling pathway,GO:0007610~behavior,GO:0010033~response to organic substance,GO:0030534~adult behavior,GO:0044708~single-organism behavior,GO:004…	GO:0005887~integral component of plasma membrane,GO:0031226~intrinsic component of plasma membrane,	GO:0001653~peptide receptor activity,GO:0004871~signal transducer activity,GO:0004872~receptor activity,GO:0004888~transmembrane signaling receptor activity,GO:0004930~G-protein coupled receptor activity,GO:0008188~neuropeptide receptor activity,GO:0008528~G-protein coupled peptide receptor activity,GO:0035237~corazonin receptor activity,GO:0038023~signaling receptor activity,GO:0060089~molecular…	IPR000276:G protein-coupled receptor, rhodopsin-like,IPR017452:GPCR, rhodopsin-like, 7TM,	0	0	0	Complete proteome,G-protein coupled receptor,Membrane,Receptor,Reference proteome,Transducer,Transmembrane,Transmembrane helix,	0
GB51651	413263	LOC413263	putative inorganic phosphate cotransporter-like	XM_006569816.3,XM_006569814.3,XM_006569813.3,XM_016913435.2	1.04572	2.06439	5.75655	-8.96995	8.84901e-08	0.000362854	8.21681	YES	NO	FBgn0029727	CG6978 gene product from transcript CG6978-RA(CG6978)	Drosophila melanogaster	0	GO:0006811~ion transport,GO:0006820~anion transport,GO:0055085~transmembrane transport,	0	0	IPR011701:Major facilitator superfamily,IPR020846:Major facilitator superfamily domain,	0	0	0	Complete proteome,Membrane,Reference proteome,Transmembrane,Transmembrane helix,	0
GB46223	677673	Obp14	odorant binding protein 14	NM_001040223.1	1.8356	3.5692	8.79239	-8.6268	1.51892e-07	0.000415222	7.61081	YES	NO	FBgn0034475	Odorant-binding protein 56h(Obp56h)	Drosophila melanogaster	0	GO:0003008~system process,GO:0007600~sensory perception,GO:0007606~sensory perception of chemical stimulus,GO:0007608~sensory perception of smell,GO:0007610~behavior,GO:0007635~chemosensory behavior,GO:0010033~response to organic substance,GO:0019236~response to pheromone,GO:0042048~olfactory behavior,GO:0044708~single-organism behavior,GO:0050877~neurological system process,	GO:0005576~extracellular region,	GO:0005549~odorant binding,	IPR006170:Pheromone/general odorant binding protein,	0	0	SM00708:PhBP,	Complete proteome,Disulfide bond,Olfaction,Polymorphism,Reference proteome,Secreted,Sensory transduction,Signal,Transport,	chain:General odorant-binding protein 56h,disulfide bond,sequence variant,signal peptide,
GB52275	726880	LOC726880	pancreatic lipase-related protein 2-like	XM_026442630.1,XM_026442631.1,XM_026442632.1,XM_026442633.1,NM_001242576.1	0.688974	1.61214	6.60742	-8.15438	3.27171e-07	0.000670782	6.97239	YES	NO	FBgn0029831	CG5966 gene product from transcript CG5966-RB(CG5966)	Drosophila melanogaster	0	GO:0002009~morphogenesis of an epithelium,GO:0002165~instar larval or pupal development,GO:0006629~lipid metabolic process,GO:0007444~imaginal disc development,GO:0007472~wing disc morphogenesis,GO:0007476~imaginal disc-derived wing morphogenesis,GO:0007552~metamorphosis,GO:0007560~imaginal disc morphogenesis,GO:0009791~post-embryonic development,GO:0009886~post-embryonic morphogenesis,GO:0009887…	GO:0005576~extracellular region,	GO:0016298~lipase activity,GO:0052689~carboxylic ester hydrolase activity,	IPR000734:Lipase,IPR013818:Lipase, N-terminal,IPR016272:Lipoprotein lipase, LIPH,	dme00561:Glycerolipid metabolism,dme01100:Metabolic pathways,	PIRSF000865:lipoprotein lipase, LIPH type,	0	Complete proteome,Hydrolase,Reference proteome,Secreted,	0
GB48006	724803	LOC724803	membrane metallo-endopeptidase-like 1-like	XM_016915900.2,XM_016915899.2,XM_001120705.5,XM_016915898.2	-1.55015	0.341475	1.68784	7.34723	1.29654e-06	0.00196912	4.68965	YES	NO	FBgn0030425	CG3775 gene product from transcript CG3775-RA(CG3775)	Drosophila melanogaster	0	GO:0006508~proteolysis,	0	GO:0004175~endopeptidase activity,GO:0004222~metalloendopeptidase activity,GO:0008233~peptidase activity,GO:0008237~metallopeptidase activity,GO:0070011~peptidase activity, acting on L-amino acid peptides,	IPR000718:Peptidase M13,IPR008753:Peptidase M13, N-terminal domain,IPR018497:Peptidase M13, C-terminal domain,IPR024079:Metallopeptidase, catalytic domain,	0	0	0	Complete proteome,Hydrolase,Reference proteome,Signal,	0
GB40128	726547	LOC726547	uncharacterized LOC726547	XM_006560357.3,XM_006560348.3,XM_006560347.3,XM_006560350.3,XM_006560349.3,XM_006560352.3,XM_026444575.1,XM_006560355.3,XM_006560353.3,XM_006560356.3,XM_006560354.3,XM_016915754.2,XR_003305928.1,XM_026444576.1,XM_026444577.1,XM_016915756.2,XM_016915755.2,XM_016915753.2	-0.708458	0.611974	6.28796	7.28746	1.44065e-06	0.00196912	5.54414	YES	NO	FBgn0264442	abrupt(ab)	Drosophila melanogaster	0	GO:0000003~reproduction,GO:0000122~negative regulation of transcription from RNA polymerase II promoter,GO:0000902~cell morphogenesis,GO:0000904~cell morphogenesis involved in differentiation,GO:0001667~ameboidal-type cell migration,GO:0002009~morphogenesis of an epithelium,GO:0002064~epithelial cell development,GO:0002065~columnar/cuboidal epithelial cell differentiation,GO:0002066~columnar/cubo…	0	GO:0001071~nucleic acid binding transcription factor activity,GO:0003676~nucleic acid binding,GO:0003677~DNA binding,GO:0003700~transcription factor activity, sequence-specific DNA binding,GO:0043167~ion binding,GO:0043169~cation binding,GO:0046872~metal ion binding,GO:0097159~organic cyclic compound binding,GO:1901363~heterocyclic compound binding,	IPR000210:BTB/POZ-like,IPR007087:Zinc finger, C2H2,IPR011333:BTB/POZ fold,IPR013087:Zinc finger C2H2-type/integrase DNA-binding domain,IPR015880:Zinc finger, C2H2-like,	0	0	SM00225:BTB,SM00355:ZnF_C2H2,	Alternative splicing,Complete proteome,Developmental protein,DNA-binding,Metal-binding,Nucleus,Phosphoprotein,Reference proteome,Repeat,Transcription,Transcription regulation,Zinc,Zinc-finger,	chain:Protein abrupt,compositionally biased region:Ala/Asn/Ser-rich,domain:BTB,modified residue,mutagenesis site,sequence conflict,splice variant,zinc finger region:C2H2-type 1,zinc finger region:C2H2-type 2,
	102656403	LOC102656403	histone-lysine N-methyltransferase SETMAR-like	XM_016917176.2	-2.52514	0.173723	0.312302	6.8082	3.41295e-06	0.00305636	2.87785	YES	NO	FBgn0037844	CG4570 gene product from transcript CG4570-RA(CG4570)	Drosophila melanogaster	0	GO:0006259~DNA metabolic process,GO:0006310~DNA recombination,GO:0006313~transposition, DNA-mediated,GO:0015074~DNA integration,GO:0032196~transposition,	0	GO:0003676~nucleic acid binding,GO:0003677~DNA binding,GO:0097159~organic cyclic compound binding,GO:1901363~heterocyclic compound binding,	IPR002492:Transposase, Tc1-like,	0	0	0	Complete proteome,Reference proteome,	0
GB49363	412630	SCR-B5	scavenger receptor class B, type 5	XM_016915577.2,XM_006565162.3,XM_006565161.3,XM_396085.7,XM_026444224.1	-1.25014	0.420407	3.54041	6.75668	3.75149e-06	0.00305636	4.54845	YES	NO	FBgn0035091	CG3829 gene product from transcript CG3829-RA(CG3829)	Drosophila melanogaster	0	GO:0002165~instar larval or pupal development,GO:0007431~salivary gland development,GO:0007435~salivary gland morphogenesis,GO:0007552~metamorphosis,GO:0008219~cell death,GO:0009791~post-embryonic development,GO:0009886~post-embryonic morphogenesis,GO:0009887~organ morphogenesis,GO:0010623~programmed cell death involved in cell development,GO:0012501~programmed cell death,GO:0022612~gland morphog…	0	0	IPR002159:CD36 antigen,	0	0	0	Complete proteome,Membrane,Reference proteome,Transmembrane,Transmembrane helix,	0
GB53265	410662	LOC410662	lachesin-like	XM_026446143.1,XM_026446141.1,XM_026446142.1	-0.761931	0.589707	4.79703	6.72756	3.9581e-06	0.00305636	4.57132	YES	NO	FBgn0085420	Dpr-interacting protein delta(DIP-delta)	Drosophila melanogaster	0	GO:0050808~synapse organization,	GO:0005887~integral component of plasma membrane,GO:0031226~intrinsic component of plasma membrane,	0	IPR003598:Immunoglobulin subtype 2,IPR003599:Immunoglobulin subtype,IPR007110:Immunoglobulin-like domain,IPR013098:Immunoglobulin I-set,IPR013783:Immunoglobulin-like fold,	0	0	SM00408:IGc2,SM00409:IG,	Complete proteome,Reference proteome,Signal,	0
GB49336	552286	LOC552286	acetyl-CoA carboxylase-like	XM_006565175.3,XM_006565181.3,XM_003250552.4,XM_006565176.3,XM_006565177.3,XM_006565178.3,XM_016915430.2,XM_026444324.1,XM_006565180.3,XM_624662.6	-0.783292	0.581039	8.53194	6.72268	3.99387e-06	0.00305636	4.5569	YES	NO	FBgn0027580	Pyruvate carboxylase(PCB)	Drosophila melanogaster	0	GO:0005975~carbohydrate metabolic process,GO:0005996~monosaccharide metabolic process,GO:0006006~glucose metabolic process,GO:0006082~organic acid metabolic process,GO:0006090~pyruvate metabolic process,GO:0006094~gluconeogenesis,GO:0016051~carbohydrate biosynthetic process,GO:0019318~hexose metabolic process,GO:0019319~hexose biosynthetic process,GO:0019752~carboxylic acid metabolic process,GO:0…	GO:0005739~mitochondrion,GO:0005759~mitochondrial matrix,GO:0005811~lipid particle,GO:0005875~microtubule associated complex,GO:0015630~microtubule cytoskeleton,GO:0044429~mitochondrial part,	GO:0000166~nucleotide binding,GO:0001882~nucleoside binding,GO:0001883~purine nucleoside binding,GO:0003676~nucleic acid binding,GO:0003677~DNA binding,GO:0004075~biotin carboxylase activity,GO:0004736~pyruvate carboxylase activity,GO:0005524~ATP binding,GO:0009374~biotin binding,GO:0016874~ligase activity,GO:0016879~ligase activity, forming carbon-nitrogen bonds,GO:0016885~ligase activity, formi…	IPR000089:Biotin/lipoyl attachment,IPR000891:Pyruvate carboxyltransferase,IPR001882:Biotin-binding site,IPR003379:Carboxylase, conserved domain,IPR005479:Carbamoyl-phosphate synthetase large subunit-like, ATP-binding domain,IPR005481:Carbamoyl-phosphate synthase, large subunit, N-terminal,IPR005482:Biotin carboxylase, C-terminal,IPR005930:Pyruvate carboxylase,IPR009057:Homeodomain-like,IPR011053:…	dme00020:Citrate cycle (TCA cycle),dme00620:Pyruvate metabolism,dme01100:Metabolic pathways,dme01200:Carbon metabolism,dme01230:Biosynthesis of amino acids,	PIRSF001594:pyruvate carboxylase,	SM00878:SM00878,	ATP-binding,Biotin,Complete proteome,Ligase,Metal-binding,Nucleotide-binding,Proteomics identification,Pyruvate,Reference proteome,	0
GB50655	726371	LOC726371	cysteine dioxygenase type 1-like	XM_026444708.1	-1.60228	0.329355	5.63034	6.70853	4.0995e-06	0.00305636	4.53392	YES	NO	FBgn0034364	CG5493 gene product from transcript CG5493-RB(CG5493)	Drosophila melanogaster	0	GO:0000096~sulfur amino acid metabolic process,GO:0000097~sulfur amino acid biosynthetic process,GO:0006082~organic acid metabolic process,GO:0006090~pyruvate metabolic process,GO:0006520~cellular amino acid metabolic process,GO:0006790~sulfur compound metabolic process,GO:0009063~cellular amino acid catabolic process,GO:0016053~organic acid biosynthetic process,GO:0016054~organic acid catabolic …	GO:0005829~cytosol,	GO:0005506~iron ion binding,GO:0016701~oxidoreductase activity, acting on single donors with incorporation of molecular oxygen,GO:0016702~oxidoreductase activity, acting on single donors with incorporation of molecular oxygen, incorporation of two atoms of oxygen,GO:0017172~cysteine dioxygenase activity,GO:0043167~ion binding,GO:0043169~cation binding,GO:0046872~metal ion binding,GO:0046914~trans…	IPR010300:Cysteine dioxygenase type I,IPR011051:RmlC-like cupin domain,IPR014710:RmlC-like jelly roll fold,	dme00270:Cysteine and methionine metabolism,dme00430:Taurine and hypotaurine metabolism,dme01100:Metabolic pathways,	0	0	Complete proteome,Iron,Metal-binding,Oxidoreductase,Reference proteome,Thioether bond,	0
GB50510	409674	LOC409674	uncharacterized LOC409674	XM_016916674.2,XM_006561038.3,XM_393172.7	1.53182	2.89151	3.46205	-6.31153	8.62286e-06	0.00589301	3.74625	YES	NO	FBgn0036391	CG17364 gene product from transcript CG17364-RF(CG17364)	Drosophila melanogaster	0	0	0	0	IPR006149:EB domain,	0	0	0	Coiled coil,Complete proteome,Membrane,Reference proteome,Transmembrane,Transmembrane helix,	0
	100577943	LOC100577943	sensory neuron membrane protein 2-like	XM_026445920.1	-1.39876	0.379256	7.24778	6.1598	1.15221e-05	0.00630479	3.53949	YES	NO	FBgn0035091	CG3829 gene product from transcript CG3829-RA(CG3829)	Drosophila melanogaster	0	GO:0002165~instar larval or pupal development,GO:0007431~salivary gland development,GO:0007435~salivary gland morphogenesis,GO:0007552~metamorphosis,GO:0008219~cell death,GO:0009791~post-embryonic development,GO:0009886~post-embryonic morphogenesis,GO:0009887~organ morphogenesis,GO:0010623~programmed cell death involved in cell development,GO:0012501~programmed cell death,GO:0022612~gland morphog…	0	0	IPR002159:CD36 antigen,	0	0	0	Complete proteome,Membrane,Reference proteome,Transmembrane,Transmembrane helix,	0
GB55510	410801	LOC410801	cathepsin J-like	XM_016918106.2,XM_016918105.2	-2.50749	0.175862	3.4323	6.15936	1.15318e-05	0.00630479	3.47556	YES	NO	FBgn0032228	CG5367 gene product from transcript CG5367-RA(CG5367)	Drosophila melanogaster	0	GO:0006508~proteolysis,GO:0009057~macromolecule catabolic process,GO:0030163~protein catabolic process,GO:0044248~cellular catabolic process,GO:0044257~cellular protein catabolic process,GO:0044265~cellular macromolecule catabolic process,GO:0051603~proteolysis involved in cellular protein catabolic process,	GO:0000323~lytic vacuole,GO:0005576~extracellular region,GO:0005615~extracellular space,GO:0005764~lysosome,GO:0005773~vacuole,GO:0044421~extracellular region part,	GO:0004175~endopeptidase activity,GO:0004197~cysteine-type endopeptidase activity,GO:0008233~peptidase activity,GO:0008234~cysteine-type peptidase activity,GO:0070011~peptidase activity, acting on L-amino acid peptides,	IPR000668:Peptidase C1A, papain C-terminal,IPR013128:Peptidase C1A, papain,IPR013201:Proteinase inhibitor I29, cathepsin propeptide,IPR025660:Cysteine peptidase, histidine active site,	0	0	SM00645:Pept_C1,SM00848:SM00848,	Complete proteome,Hydrolase,Reference proteome,Signal,	0
GB43448	411453	Calpb	calpain-B	XM_026446372.1,XM_026446374.1,XM_026446370.1,XM_026446373.1,NM_001160405.2,XM_026446375.1,XM_026446367.1,XM_026446368.1,XM_026446369.1,XM_026446371.1	0.711307	1.63729	8.47001	-6.11211	1.26291e-05	0.00647322	3.46141	YES	NO	FBgn0260450	Calpain C(CalpC)	Drosophila melanogaster	Signal transduction mechanisms / Cytoskeleton / Cell division and chromosome partitioning / General function prediction only,	GO:0006508~proteolysis,	0	GO:0004175~endopeptidase activity,GO:0004197~cysteine-type endopeptidase activity,GO:0004198~calcium-dependent cysteine-type endopeptidase activity,GO:0005509~calcium ion binding,GO:0008233~peptidase activity,GO:0008234~cysteine-type peptidase activity,GO:0043167~ion binding,GO:0043169~cation binding,GO:0046872~metal ion binding,GO:0070011~peptidase activity, acting on L-amino acid peptides,	IPR001300:Peptidase C2, calpain, catalytic domain,IPR002048:EF-hand domain,IPR011992:EF-hand-like domain,IPR022682:Peptidase C2, calpain, large subunit, domain III,IPR022683:Peptidase C2, calpain, domain III,IPR022684:Peptidase C2, calpain family,	0	0	SM00230:CysPc,SM00720:calpain_III,	Calcium,Complete proteome,Cytoplasm,Metal-binding,Reference proteome,	chain:Calpain-C,domain:Calpain catalytic,domain:EF-hand,region of interest:Domain III,region of interest:Domain IV,region of interest:Linker,sequence conflict,
GB40077	726040	LOC726040	probable 4-coumarate--CoA ligase 3-like	XM_016915766.2,XM_001121814.5,XM_016915767.2	-1.72225	0.303076	7.99034	6.02455	1.49579e-05	0.00649947	3.29929	YES	NO	FBgn0027601	pudgy(pdgy)	Drosophila melanogaster	Lipid metabolism / Secondary metabolites biosynthesis, transport, and catabolism,	GO:0006082~organic acid metabolic process,GO:0006629~lipid metabolic process,GO:0006631~fatty acid metabolic process,GO:0006637~acyl-CoA metabolic process,GO:0006638~neutral lipid metabolic process,GO:0006639~acylglycerol metabolic process,GO:0006641~triglyceride metabolic process,GO:0006732~coenzyme metabolic process,GO:0006790~sulfur compound metabolic process,GO:0007166~cell surface receptor s…	0	GO:0004467~long-chain fatty acid-CoA ligase activity,GO:0015645~fatty acid ligase activity,GO:0016874~ligase activity,GO:0016877~ligase activity, forming carbon-sulfur bonds,GO:0016878~acid-thiol ligase activity,GO:0102391~decanoate--CoA ligase activity,	IPR000873:AMP-dependent synthetase/ligase,IPR020845:AMP-binding, conserved site,IPR025110:Domain of unknown function DUF4009,	0	0	0	Complete proteome,Ligase,Proteomics identification,Reference proteome,	0
GB54144	410515	LOC410515	uncharacterized LOC410515	XM_006562940.3	2.76602	6.80227	1.31921	-6.02112	1.50579e-05	0.00649947	2.30714	YES	NO	FBgn0038511	CG5873 gene product from transcript CG5873-RA(CG5873)	Drosophila melanogaster	0	GO:0006979~response to oxidative stress,GO:0055114~oxidation-reduction process,	0	GO:0004601~peroxidase activity,GO:0016209~antioxidant activity,GO:0016684~oxidoreductase activity, acting on peroxide as acceptor,GO:0020037~heme binding,GO:0046906~tetrapyrrole binding,GO:0097159~organic cyclic compound binding,GO:1901363~heterocyclic compound binding,	IPR010255:Haem peroxidase,IPR019791:Haem peroxidase, animal, subgroup,	0	0	0	Complete proteome,Oxidoreductase,Peroxidase,Reference proteome,Signal,	0
	100576903	LOC100576903	leucine-rich repeat-containing protein 15-like	XM_003249995.4	-2.0341	0.244161	6.48508	5.99019	1.59896e-05	0.00655652	3.21668	YES	NO	0	0	0	0	0	0	0	0	0	0	0	0	0
GB48937	413575	LOC413575	facilitated trehalose transporter Tret1-like	XM_006571296.3	-1.51227	0.35056	6.84006	5.83749	2.15469e-05	0.00841459	2.92814	YES	NO	FBgn0037387	CG1213 gene product from transcript CG1213-RB(CG1213)	Drosophila melanogaster	0	GO:0008643~carbohydrate transport,GO:0008645~hexose transport,GO:0015749~monosaccharide transport,GO:0015758~glucose transport,GO:0034219~carbohydrate transmembrane transport,GO:0035428~hexose transmembrane transport,GO:0046323~glucose import,GO:0055085~transmembrane transport,	GO:0005887~integral component of plasma membrane,GO:0031226~intrinsic component of plasma membrane,	GO:0005351~sugar:proton symporter activity,GO:0005355~glucose transmembrane transporter activity,GO:0005402~cation:sugar symporter activity,GO:0008324~cation transmembrane transporter activity,GO:0015144~carbohydrate transmembrane transporter activity,GO:0015145~monosaccharide transmembrane transporter activity,GO:0015149~hexose transmembrane transporter activity,GO:0015291~secondary active trans…	IPR003663:Sugar/inositol transporter,IPR005828:General substrate transporter,IPR005829:Sugar transporter, conserved site,IPR020846:Major facilitator superfamily domain,	0	0	0	Complete proteome,Membrane,Proteomics identification,Reference proteome,Transmembrane,Transmembrane helix,Transport,	0
	100315671	Mir87-1	microRNA mir-87-1	NR_034298.1,0	0.928838	1.90374	5.13568	-5.76279	2.49599e-05	0.00902496	2.78337	YES	NO	0	0	0	0	0	0	0	0	0	0	0	0	0
GB49439	724295	LOC724295	protein phosphatase 1 regulatory subunit 3C-B-like	XM_026445641.1	0.982207	1.97549	4.4061	-5.75099	2.55482e-05	0.00902496	2.78792	YES	NO	FBgn0036428	Glycogen binding subunit 70E(Gbs-70E)	Drosophila melanogaster	0	GO:0005975~carbohydrate metabolic process,GO:0005976~polysaccharide metabolic process,GO:0005977~glycogen metabolic process,GO:0005996~monosaccharide metabolic process,GO:0006006~glucose metabolic process,GO:0006073~cellular glucan metabolic process,GO:0006091~generation of precursor metabolites and energy,GO:0006109~regulation of carbohydrate metabolic process,GO:0006112~energy reserve metabolic…	0	GO:0001871~pattern binding,GO:0008157~protein phosphatase 1 binding,GO:0019899~enzyme binding,GO:0019902~phosphatase binding,GO:0019903~protein phosphatase binding,GO:0030246~carbohydrate binding,GO:0030247~polysaccharide binding,GO:2001069~glycogen binding,	IPR005036:Putative phosphatase regulatory subunit,IPR017434:Protein phosphatase 1, glycogen targeting subunit, Metazoa,	dme04931:Insulin resistance,	PIRSF038207:protein phosphatase 1, glycogen targeting subunit, animal type,	0	Carbohydrate metabolism,Complete proteome,Glycogen metabolism,Reference proteome,	0
GB45034	726913	LOC726913	fatty acid desaturase 1-like	XR_410569.3,XM_006566372.3,XM_006566370.3,XM_016914715.2,XM_026443635.1,XM_026443634.1,XM_026443633.1,XM_026443636.1,XM_026443632.1,XM_016914716.2,XM_026443637.1	-1.26579	0.415871	7.59558	5.73418	2.64113e-05	0.00902496	2.7437	YES	NO	0	0	0	0	0	0	0	0	0	0	0	0	0
	102654134	LOC102654134	uncharacterized LOC102654134	XR_003304358.1,XR_003304357.1	1.46647	2.76345	1.24933	-5.58803	3.53081e-05	0.0115825	1.90254	YES	NO	0	0	0	0	0	0	0	0	0	0	0	0	0
	725489	LOC725489	dehydrogenase/reductase SDR family member 11-like	XM_016917911.2,XM_016917909.2,XM_016917906.2,XM_016917907.2	0.87758	1.83729	8.2703	-5.53669	3.9124e-05	0.0123406	2.37037	YES	NO	FBgn0030073	CG10962 gene product from transcript CG10962-RB(CG10962)	Drosophila melanogaster	0	0	0	0	IPR002347:Glucose/ribitol dehydrogenase,IPR016040:NAD(P)-binding domain,	0	0	0	Complete proteome,Oxidoreductase,Proteomics identification,Reference proteome,	0
	102654894	LOC102654894	uncharacterized LOC102654894	XM_026446056.1	-1.14648	0.451725	2.01224	5.49013	4.29532e-05	0.0130466	2.08897	YES	NO	FBgn0039459	Integrator 12(IntS12)	Drosophila melanogaster	0	GO:0006396~RNA processing,GO:0007399~nervous system development,GO:0010467~gene expression,GO:0016070~RNA metabolic process,GO:0016073~snRNA metabolic process,GO:0016180~snRNA processing,GO:0022008~neurogenesis,GO:0031123~RNA 3'-end processing,GO:0034470~ncRNA processing,GO:0034472~snRNA 3'-end processing,GO:0034660~ncRNA metabolic process,GO:0043628~ncRNA 3'-end processing,	GO:0000428~DNA-directed RNA polymerase complex,GO:0005654~nucleoplasm,GO:0016591~DNA-directed RNA polymerase II, holoenzyme,GO:0030880~RNA polymerase complex,GO:0032039~integrator complex,GO:0044451~nucleoplasm part,GO:0055029~nuclear DNA-directed RNA polymerase complex,GO:0061695~transferase complex, transferring phosphorus-containing groups,	GO:0008270~zinc ion binding,GO:0043167~ion binding,GO:0043169~cation binding,GO:0046872~metal ion binding,GO:0046914~transition metal ion binding,	IPR001965:Zinc finger, PHD-type,IPR011011:Zinc finger, FYVE/PHD-type,IPR013083:Zinc finger, RING/FYVE/PHD-type,IPR019786:Zinc finger, PHD-type, conserved site,IPR019787:Zinc finger, PHD-finger,	0	0	SM00249:PHD,	Complete proteome,Metal-binding,Nucleus,Reference proteome,Zinc,Zinc-finger,	0
GB53709	411893	CYP315A1	cytochrome P450 315A1, mitochondrial	XM_006563932.3,XM_006563933.3,XM_006563934.3,XM_395360.6,XM_006563935.3	-1.34294	0.394215	4.46875	5.45746	4.58687e-05	0.0134346	2.22628	YES	NO	FBgn0003312	shadow(sad)	Drosophila melanogaster	Secondary metabolites biosynthesis, transport, and catabolism,	GO:0000902~cell morphogenesis,GO:0000904~cell morphogenesis involved in differentiation,GO:0001700~embryonic development via the syncytial blastoderm,GO:0002009~morphogenesis of an epithelium,GO:0002165~instar larval or pupal development,GO:0006066~alcohol metabolic process,GO:0006629~lipid metabolic process,GO:0006694~steroid biosynthetic process,GO:0006697~ecdysone biosynthetic process,GO:00069…	GO:0005739~mitochondrion,GO:0005740~mitochondrial envelope,GO:0031966~mitochondrial membrane,GO:0031967~organelle envelope,GO:0031975~envelope,GO:0044429~mitochondrial part,	GO:0004497~monooxygenase activity,GO:0005506~iron ion binding,GO:0008395~steroid hydroxylase activity,GO:0016705~oxidoreductase activity, acting on paired donors, with incorporation or reduction of molecular oxygen,GO:0020037~heme binding,GO:0042768~ecdysteroid 2-hydroxylase activity,GO:0043167~ion binding,GO:0043169~cation binding,GO:0046872~metal ion binding,GO:0046906~tetrapyrrole binding,GO:0…	IPR001128:Cytochrome P450,IPR002401:Cytochrome P450, E-class, group I,	dme00981:Insect hormone biosynthesis,	0	0	Complete proteome,Heme,Iron,Membrane,Metal-binding,Mitochondrion,Monooxygenase,Oxidoreductase,Reference proteome,Transit peptide,	chain:Cytochrome P450 315a1, mitochondrial,metal ion-binding site:Iron (heme axial ligand),sequence conflict,transit peptide:Mitochondrion,
	100577667	LOC100577667	DBF4-type zinc finger-containing protein 2 homolog	XM_016913974.2	-2.15998	0.223759	1.74185	5.42455	4.90121e-05	0.0138603	1.92674	YES	NO	0	0	0	0	0	0	0	0	0	0	0	0	0
GB47668	409999	LOC409999	lipase 3-like	XM_006558606.3,XM_393487.7	-1.0934	0.468655	3.11782	5.35696	5.61838e-05	0.0148011	2.03647	YES	NO	FBgn0032265	CG18301 gene product from transcript CG18301-RA(CG18301)	Drosophila melanogaster	0	GO:0006629~lipid metabolic process,GO:0016042~lipid catabolic process,GO:0044712~single-organism catabolic process,	0	0	IPR000073:Alpha/beta hydrolase fold-1,IPR025483:Lipase, eukaryotic,	0	PIRSF000862:lipase, eukaryotic type,	0	Complete proteome,Hydrolase,Lipid degradation,Lipid metabolism,Reference proteome,Signal,	0
GB46617	726955	LOC726955	rhythmically expressed gene 2 protein-like	XM_006557433.3	0.890872	1.8543	4.74939	-5.32062	6.04786e-05	0.0148011	1.94254	YES	NO	FBgn0029712	CG15912 gene product from transcript CG15912-RA(CG15912)	Drosophila melanogaster	General function prediction only,	0	0	0	IPR006439:HAD-superfamily hydrolase, subfamily IA, variant 1,IPR011949:HAD-superfamily hydrolase, subfamily IA, REG-2-like,IPR023214:HAD-like domain,	0	0	0	Complete proteome,Hydrolase,Reference proteome,	0
GB51753	100576760	LOC100576760	uncharacterized LOC100576760	XM_006569790.3,XM_003251379.4	1.04299	2.06049	4.13566	-5.30273	6.27156e-05	0.0148011	1.94265	YES	NO	0	0	0	0	0	0	0	0	0	0	0	0	0
GB46318	409278	LOC409278	apolipoprotein D-like	XM_392799.7	0.586694	1.5018	9.11961	-5.28853	6.45511e-05	0.0148011	1.90914	YES	NO	FBgn0051659	CG31659 gene product from transcript CG31659-RA(CG31659)	Drosophila melanogaster	0	GO:0000003~reproduction,GO:0032504~multicellular organism reproduction,	GO:0005576~extracellular region,GO:0005615~extracellular space,GO:0044421~extracellular region part,	0	IPR011038:Calycin-like,IPR012674:Calycin,IPR022271:Lipocalin, ApoD type,	0	PIRSF036893:lipocalin, ApoD type,	0	Complete proteome,Reference proteome,Signal,	0
GB48820	100578030	LOC100578030	antitrypsin-like	XM_026443819.1,XM_026443817.1,XM_026443818.1,XM_026443811.1,XM_026443812.1,XM_026443813.1,XM_026443814.1,XM_026443815.1,XM_026443816.1	1.3015	2.46486	11.5086	-5.28444	6.50899e-05	0.0148011	1.90637	YES	NO	FBgn0083141	Serpin 28B(Spn28B)	Drosophila melanogaster	0	GO:0000003~reproduction,GO:0006508~proteolysis,GO:0009892~negative regulation of metabolic process,GO:0010605~negative regulation of macromolecule metabolic process,GO:0030162~regulation of proteolysis,GO:0031324~negative regulation of cellular metabolic process,GO:0032268~regulation of cellular protein metabolic process,GO:0032269~negative regulation of cellular protein metabolic process,GO:0032…	GO:0005576~extracellular region,GO:0005615~extracellular space,GO:0044421~extracellular region part,	GO:0004857~enzyme inhibitor activity,GO:0004866~endopeptidase inhibitor activity,GO:0004867~serine-type endopeptidase inhibitor activity,GO:0030234~enzyme regulator activity,GO:0030414~peptidase inhibitor activity,GO:0061134~peptidase regulator activity,GO:0061135~endopeptidase regulator activity,GO:0098772~molecular function regulator,	IPR000215:Serpin family,IPR023795:Protease inhibitor I4, serpin, conserved site,IPR023796:Serpin domain,	0	0	SM00093:SERPIN,	Complete proteome,Reference proteome,	0
GB53791	726210	LOC726210	uncharacterized LOC726210	XM_016912973.2,XM_016912974.2,XM_026441947.1,XM_006560139.3	0.72517	1.6531	9.41727	-5.27726	6.60481e-05	0.0148011	1.89308	YES	NO	FBgn0053080	CG33080 gene product from transcript CG33080-RA(CG33080)	Drosophila melanogaster	0	GO:0005975~carbohydrate metabolic process,	0	GO:0004553~hydrolase activity, hydrolyzing O-glycosyl compounds,GO:0004558~alpha-1,4-glucosidase activity,GO:0015926~glucosidase activity,GO:0016798~hydrolase activity, acting on glycosyl bonds,GO:0032450~maltose alpha-glucosidase activity,GO:0090599~alpha-glucosidase activity,	IPR000322:Glycoside hydrolase, family 31,IPR013785:Aldolase-type TIM barrel,IPR017853:Glycoside hydrolase, superfamily,	0	0	0	Complete proteome,Glycosidase,Hydrolase,Membrane,Reference proteome,Transmembrane,Transmembrane helix,	0
GB40769	412458	LOC412458	dehydrogenase/reductase SDR family member 11-like	XM_026443298.1	-1.32644	0.398751	7.24059	5.26851	6.72346e-05	0.0148011	1.82704	YES	NO	FBgn0030073	CG10962 gene product from transcript CG10962-RB(CG10962)	Drosophila melanogaster	0	0	0	0	IPR002347:Glucose/ribitol dehydrogenase,IPR016040:NAD(P)-binding domain,	0	0	0	Complete proteome,Oxidoreductase,Proteomics identification,Reference proteome,	0
GB46593	100578611	LOC100578611	uncharacterized LOC100578611	XM_026439300.1,XM_026439301.1,XM_026439299.1,XM_006564704.3,XM_003250464.4,XM_026439298.1,XM_006564703.3,XM_006564702.3	-1.71784	0.304004	3.38477	5.25876	6.85823e-05	0.0148011	1.85918	YES	NO	0	0	0	0	0	0	0	0	0	0	0	0	0
GB45935	408564	LOC408564	long-chain fatty acid transport protein 4-like	XM_392108.7,XM_006563140.3,XM_026445851.1	-1.54119	0.343602	6.99736	5.23118	7.25466e-05	0.0150437	1.75037	YES	NO	FBgn0034999	CG3394 gene product from transcript CG3394-RA(CG3394)	Drosophila melanogaster	0	0	0	0	IPR000873:AMP-dependent synthetase/ligase,IPR020845:AMP-binding, conserved site,IPR025110:Domain of unknown function DUF4009,	dme04931:Insulin resistance,	0	0	Complete proteome,Membrane,Proteomics identification,Reference proteome,Transmembrane,Transmembrane helix,	0
GB49440	724250	SP10	serine protease 10	XM_001120043.5	2.02528	4.07072	4.29416	-5.22562	7.33747e-05	0.0150437	1.79682	YES	NO	FBgn0034796	CG3700 gene product from transcript CG3700-RA(CG3700)	Drosophila melanogaster	0	GO:0006508~proteolysis,	0	GO:0004175~endopeptidase activity,GO:0004252~serine-type endopeptidase activity,GO:0008233~peptidase activity,GO:0008236~serine-type peptidase activity,GO:0017171~serine hydrolase activity,GO:0070011~peptidase activity, acting on L-amino acid peptides,	IPR001254:Peptidase S1,IPR001314:Peptidase S1A, chymotrypsin-type,IPR009003:Trypsin-like cysteine/serine peptidase domain,IPR018114:Peptidase S1, trypsin family, active site,	0	0	SM00020:Tryp_SPc,	Complete proteome,Disulfide bond,Hydrolase,Protease,Reference proteome,Serine protease,Signal,	0
	100578839	LOC100578839	uncharacterized LOC100578839	XR_003304153.1,XR_001702131.2,XR_003304154.1,XR_003304152.1,XR_001702113.2,XR_408204.3,XR_408206.3,XR_408205.3,XR_001702114.2,XR_001702112.2,XR_001702111.2	0.981924	1.9751	5.75677	-5.20708	7.62047e-05	0.0151471	1.66989	YES	NO	0	0	0	0	0	0	0	0	0	0	0	0	0
GB49372	411699	LOC411699	SID1 transmembrane family member 1-like	XM_006565173.3,XM_006565174.3	-0.508042	0.703176	6.41895	5.19837	7.75734e-05	0.0151471	1.65463	YES	NO	0	0	0	0	0	0	0	0	0	0	0	0	0
GB40061	410439	LOC410439	lachesin-like	XM_026444737.1,XM_016915917.2,XM_006560411.3,XM_006560412.3,XM_026444739.1,XM_006560414.3,XM_026444738.1	-0.560141	0.678236	6.95603	5.17784	8.08978e-05	0.0154105	1.63151	YES	NO	FBgn0053481	defective proboscis extension response 7(dpr7)	Drosophila melanogaster	0	GO:0003008~system process,GO:0007600~sensory perception,GO:0007606~sensory perception of chemical stimulus,GO:0050808~synapse organization,GO:0050877~neurological system process,	GO:0005887~integral component of plasma membrane,GO:0031226~intrinsic component of plasma membrane,	0	IPR003598:Immunoglobulin subtype 2,IPR003599:Immunoglobulin subtype,IPR007110:Immunoglobulin-like domain,IPR013106:Immunoglobulin V-set,IPR013783:Immunoglobulin-like fold,	0	0	SM00408:IGc2,SM00409:IG,	Complete proteome,Membrane,Reference proteome,Transmembrane,Transmembrane helix,	0
GB49684	726842	LOC726842	uncharacterized LOC726842	XM_026441623.1,XM_026441621.1,XM_026441622.1	-0.691398	0.619253	5.61523	5.16719	8.26806e-05	0.0154105	1.59196	YES	NO	0	0	0	0	0	0	0	0	0	0	0	0	0
GB49390	552694	PTP-ER	protein tyrosine phosphatase-ERK/Enhancer of Ras1	XM_026444396.1,XM_006565214.3,XM_016915506.2,XM_625068.6,XM_026444397.1	-0.627551	0.647274	3.96754	5.11421	9.21667e-05	0.0164317	1.57156	YES	NO	FBgn0000382	corkscrew(csw)	Drosophila melanogaster	0	GO:0000003~reproduction,GO:0000278~mitotic cell cycle,GO:0000578~embryonic axis specification,GO:0001654~eye development,GO:0001667~ameboidal-type cell migration,GO:0001745~compound eye morphogenesis,GO:0001751~compound eye photoreceptor cell differentiation,GO:0001752~compound eye photoreceptor fate commitment,GO:0001754~eye photoreceptor cell differentiation,GO:0001763~morphogenesis of a branch…	0	GO:0004721~phosphoprotein phosphatase activity,GO:0004725~protein tyrosine phosphatase activity,GO:0004726~non-membrane spanning protein tyrosine phosphatase activity,GO:0004728~receptor signaling protein tyrosine phosphatase activity,GO:0004871~signal transducer activity,GO:0005057~receptor signaling protein activity,GO:0016791~phosphatase activity,GO:0042578~phosphoric ester hydrolase activity,	IPR000242:Protein-tyrosine phosphatase, receptor/non-receptor type,IPR000387:Protein-tyrosine/Dual specificity phosphatase,IPR000980:SH2 domain,IPR003595:Protein-tyrosine phosphatase, catalytic,IPR016130:Protein-tyrosine phosphatase, active site,	dme04013:MAPK signaling pathway - fly,dme04630:Jak-STAT signaling pathway,dme04931:Insulin resistance,	0	SM00194:PTPc,SM00252:SH2,SM00404:PTPc_motif,	Alternative splicing,Complete proteome,Cytoplasm,Developmental protein,Hydrolase,Phosphoprotein,Polymorphism,Protein phosphatase,Reference proteome,Repeat,SH2 domain,Signal,	active site:Phosphocysteine intermediate,chain:Tyrosine-protein phosphatase corkscrew,domain:SH2 1,domain:SH2 2,domain:Tyrosine-protein phosphatase,modified residue,region of interest:PTPase insert (Cys/Ser-rich),sequence conflict,sequence variant,splice variant,
GB50135	552850	alpha-Cat	alpha catenin	XM_006563384.3,XM_006563386.3,XM_006563385.3,XM_625226.5	0.524636	1.43857	6.24097	-5.0326	0.000109019	0.0189895	1.31158	YES	NO	FBgn0010215	alpha Catenin(alpha-Cat)	Drosophila melanogaster	0	GO:0000003~reproduction,GO:0003006~developmental process involved in reproduction,GO:0007010~cytoskeleton organization,GO:0007016~cytoskeletal anchoring at plasma membrane,GO:0007155~cell adhesion,GO:0007163~establishment or maintenance of cell polarity,GO:0007276~gamete generation,GO:0007281~germ cell development,GO:0007292~female gamete generation,GO:0007293~germarium-derived egg chamber format…	GO:0005911~cell-cell junction,GO:0005912~adherens junction,GO:0005913~cell-cell adherens junction,GO:0005914~spot adherens junction,GO:0005915~zonula adherens,GO:0015629~actin cytoskeleton,GO:0016342~catenin complex,GO:0019897~extrinsic component of plasma membrane,GO:0019898~extrinsic component of membrane,GO:0030054~cell junction,GO:0043296~apical junction complex,GO:0070161~anchoring junction,	GO:0003779~actin binding,GO:0005198~structural molecule activity,GO:0008092~cytoskeletal protein binding,GO:0032403~protein complex binding,GO:0044877~macromolecular complex binding,GO:0045296~cadherin binding,GO:0050839~cell adhesion molecule binding,GO:0051015~actin filament binding,	IPR000633:Vinculin, conserved site,IPR001033:Alpha-catenin,IPR006077:Vinculin/alpha-catenin,	0	0	0	Cell adhesion,Cell junction,Cell membrane,Complete proteome,Cytoplasm,Cytoskeleton,Membrane,Phosphoprotein,Reference proteome,	chain:Catenin alpha,modified residue,sequence conflict,
GB46815	552453	LOC552453	uncharacterized LOC552453	XM_006572028.3	-1.60356	0.329063	2.25971	5.02324	0.000111144	0.0189895	1.34237	YES	NO	0	0	0	0	0	0	0	0	0	0	0	0	0
GB44898	100576647	LOC100576647	separin-like	XM_026443762.1,XM_026443761.1	-0.499617	0.707295	4.1802	4.98196	0.000121037	0.0198525	1.30037	YES	NO	FBgn0035627	Separase(Sse)	Drosophila melanogaster	0	GO:0000070~mitotic sister chromatid segregation,GO:0000278~mitotic cell cycle,GO:0000280~nuclear division,GO:0000723~telomere maintenance,GO:0000819~sister chromatid segregation,GO:0003008~system process,GO:0006259~DNA metabolic process,GO:0006508~proteolysis,GO:0006897~endocytosis,GO:0006909~phagocytosis,GO:0007049~cell cycle,GO:0007059~chromosome segregation,GO:0007067~mitotic nuclear division,…	GO:0000228~nuclear chromosome,GO:0000781~chromosome, telomeric region,GO:0000784~nuclear chromosome, telomeric region,GO:0005694~chromosome,GO:0005700~polytene chromosome,GO:0005705~polytene chromosome interband,GO:0035012~polytene chromosome, telomeric region,GO:0044427~chromosomal part,GO:0044454~nuclear chromosome part,GO:0098687~chromosomal region,	GO:0008233~peptidase activity,	IPR005314:Peptidase C50, separase,	0	0	0	Complete proteome,Hydrolase,Reference proteome,	0
GB53672	409643	fax	failed axon connections	XM_393141.7,XM_006563924.2	0.657734	1.5776	5.04099	-4.96706	0.000124825	0.0200723	1.21215	YES	NO	FBgn0014163	failed axon connections(fax)	Drosophila melanogaster	0	GO:0000902~cell morphogenesis,GO:0000904~cell morphogenesis involved in differentiation,GO:0003008~system process,GO:0007399~nervous system development,GO:0007409~axonogenesis,GO:0007600~sensory perception,GO:0019233~sensory perception of pain,GO:0022008~neurogenesis,GO:0030030~cell projection organization,GO:0030182~neuron differentiation,GO:0031175~neuron projection development,GO:0032989~cellu…	0	0	IPR010987:Glutathione S-transferase, C-terminal-like,IPR012336:Thioredoxin-like fold,IPR026928:Failed axon connections,	0	0	0	Coiled coil,Complete proteome,Developmental protein,Proteomics identification,Reference proteome,	0
	113219217	#N/A	#N/A	XM_026444891.1	-0.732932	0.60168	4.42639	4.90934	0.000140686	0.0221878	1.13914	YES	NO	0	0	0	0	0	0	0	0	0	0	0	0	0
	113218937	#N/A	#N/A	XM_026442272.1	-0.923048	0.527394	3.40762	4.89374	0.000145316	0.0224856	1.16407	YES	NO	0	0	0	0	0	0	0	0	0	0	0	0	0
GB52097	412788	SCR-B1	scavenger receptor class B, type 1	XM_006566936.3,XM_016915465.2,XM_006566938.3,XM_006566935.3,XM_396241.6	-0.981511	0.506449	5.19983	4.86896	0.000152996	0.0232356	1.00753	YES	NO	FBgn0035091	CG3829 gene product from transcript CG3829-RA(CG3829)	Drosophila melanogaster	0	GO:0002165~instar larval or pupal development,GO:0007431~salivary gland development,GO:0007435~salivary gland morphogenesis,GO:0007552~metamorphosis,GO:0008219~cell death,GO:0009791~post-embryonic development,GO:0009886~post-embryonic morphogenesis,GO:0009887~organ morphogenesis,GO:0010623~programmed cell death involved in cell development,GO:0012501~programmed cell death,GO:0022612~gland morphog…	0	0	IPR002159:CD36 antigen,	0	0	0	Complete proteome,Membrane,Reference proteome,Transmembrane,Transmembrane helix,	0
GB46054	411387	#N/A	#N/A	#N/A	-1.50263	0.352911	2.60661	4.85	0.000159153	0.0237311	1.06121	YES	NO	FBgn0031034	CG14205 gene product from transcript CG14205-RA(CG14205)	Drosophila melanogaster	0	0	0	GO:0016746~transferase activity, transferring acyl groups,GO:0016747~transferase activity, transferring acyl groups other than amino-acyl groups,	IPR002656:Acyltransferase 3,IPR006621:Nose resistant-to-fluoxetine protein, N-terminal,	0	0	SM00703:NRF,	Acyltransferase,Complete proteome,Membrane,Reference proteome,Signal,Transferase,Transmembrane,Transmembrane helix,	0
GB49837	412972	LOC412972	WD repeat domain phosphoinositide-interacting protein 3-like	XM_396423.7	0.477234	1.39207	4.81565	-4.76712	0.000189184	0.02675	0.823488	YES	NO	FBgn0037648	CG11975 gene product from transcript CG11975-RB(CG11975)	Drosophila melanogaster	0	GO:0000045~autophagosome assembly,GO:0000422~mitophagy,GO:0006464~cellular protein modification process,GO:0006497~protein lipidation,GO:0006914~autophagy,GO:0007005~mitochondrion organization,GO:0007033~vacuole organization,GO:0008104~protein localization,GO:0016236~macroautophagy,GO:0022411~cellular component disassembly,GO:0022607~cellular component assembly,GO:0033036~macromolecule localizati…	GO:0000407~pre-autophagosomal structure,GO:0005829~cytosol,GO:0019898~extrinsic component of membrane,GO:0034045~pre-autophagosomal structure membrane,	GO:0005543~phospholipid binding,GO:0008289~lipid binding,GO:0032266~phosphatidylinositol-3-phosphate binding,GO:0035091~phosphatidylinositol binding,GO:0043167~ion binding,GO:0043168~anion binding,GO:0080025~phosphatidylinositol-3,5-bisphosphate binding,GO:1901981~phosphatidylinositol phosphate binding,	IPR001680:WD40 repeat,IPR015943:WD40/YVTN repeat-like-containing domain,IPR017986:WD40-repeat-containing domain,	0	0	SM00320:WD40,	Complete proteome,Proteomics identification,Reference proteome,	0
	102656171	LOC102656171	uncharacterized LOC102656171	XR_409056.3	-0.537203	0.689105	4.94117	4.72007	0.000208753	0.0285331	0.716954	YES	NO	0	0	0	0	0	0	0	0	0	0	0	0	0
	102653894	LOC102653894	uncharacterized LOC102653894	XM_006563431.3	0.802491	1.74411	8.66706	-4.68741	0.00022354	0.0300533	0.702916	YES	NO	FBgn0039226	Uracil-DNA degrading factor(Ude)	Drosophila melanogaster	0	GO:0002165~instar larval or pupal development,GO:0006259~DNA metabolic process,GO:0006308~DNA catabolic process,GO:0009057~macromolecule catabolic process,GO:0009791~post-embryonic development,GO:0019439~aromatic compound catabolic process,GO:0034655~nucleobase-containing compound catabolic process,GO:0035074~pupation,GO:0035209~pupal development,GO:0044248~cellular catabolic process,GO:0044265~c…	0	GO:0003676~nucleic acid binding,GO:0003677~DNA binding,GO:0003723~RNA binding,GO:0004518~nuclease activity,GO:0004540~ribonuclease activity,GO:0004844~uracil DNA N-glycosylase activity,GO:0016798~hydrolase activity, acting on glycosyl bonds,GO:0016799~hydrolase activity, hydrolyzing N-glycosyl compounds,GO:0019104~DNA N-glycosylase activity,GO:0032296~double-stranded RNA-specific ribonuclease act…	0	0	0	0	Complete proteome,Glycosidase,Hydrolase,Proteomics identification,Reference proteome,	0
GB43731	551651	Fer1HCH	ferritin 1 heavy chain homologue	XM_026445206.1	0.558845	1.47309	11.2231	-4.67861	0.000227704	0.0301194	0.750258	YES	NO	FBgn0015222	Ferritin 1 heavy chain homologue(Fer1HCH)	Drosophila melanogaster	0	GO:0000041~transition metal ion transport,GO:0006811~ion transport,GO:0006812~cation transport,GO:0006826~iron ion transport,GO:0006873~cellular ion homeostasis,GO:0006875~cellular metal ion homeostasis,GO:0006879~cellular iron ion homeostasis,GO:0006880~intracellular sequestering of iron ion,GO:0008283~cell proliferation,GO:0009605~response to external stimulus,GO:0009607~response to biotic stim…	GO:0005576~extracellular region,GO:0005794~Golgi apparatus,GO:0005875~microtubule associated complex,GO:0008043~intracellular ferritin complex,GO:0015630~microtubule cytoskeleton,GO:0045169~fusome,GO:0070288~ferritin complex,	GO:0004322~ferroxidase activity,GO:0005506~iron ion binding,GO:0008198~ferrous iron binding,GO:0008199~ferric iron binding,GO:0016722~oxidoreductase activity, oxidizing metal ions,GO:0016724~oxidoreductase activity, oxidizing metal ions, oxygen as acceptor,GO:0043167~ion binding,GO:0043169~cation binding,GO:0046872~metal ion binding,GO:0046914~transition metal ion binding,	IPR001519:Ferritin,IPR008331:Ferritin/DPS protein domain,IPR009040:Ferritin- like diiron domain,IPR009078:Ferritin-like superfamily,IPR012347:Ferritin-related,	0	0	0	Complete proteome,Iron,Iron storage,Metal-binding,Oxidoreductase,Proteomics identification,Reference proteome,Signal,	0
GB48993	726646	CYP6BC1	cytochrome P450 6BC1	XM_026440425.1	-0.750644	0.594338	5.4909	4.64919	0.000242216	0.0303826	0.543532	YES	NO	FBgn0034756	CG4373 gene product from transcript CG4373-RA(Cyp6d2)	Drosophila melanogaster	Secondary metabolites biosynthesis, transport, and catabolism,	GO:0006805~xenobiotic metabolic process,GO:0009404~toxin metabolic process,GO:0009407~toxin catabolic process,GO:0009410~response to xenobiotic stimulus,GO:0009636~response to toxic substance,GO:0009719~response to endogenous stimulus,GO:0010033~response to organic substance,GO:0010243~response to organonitrogen compound,GO:0014070~response to organic cyclic compound,GO:0017085~response to insect…	GO:0005783~endoplasmic reticulum,GO:0005789~endoplasmic reticulum membrane,GO:0042175~nuclear outer membrane-endoplasmic reticulum membrane network,GO:0044432~endoplasmic reticulum part,	GO:0004497~monooxygenase activity,GO:0005506~iron ion binding,GO:0016705~oxidoreductase activity, acting on paired donors, with incorporation or reduction of molecular oxygen,GO:0020037~heme binding,GO:0043167~ion binding,GO:0043169~cation binding,GO:0046872~metal ion binding,GO:0046906~tetrapyrrole binding,GO:0046914~transition metal ion binding,GO:0097159~organic cyclic compound binding,GO:1901…	IPR001128:Cytochrome P450,IPR002401:Cytochrome P450, E-class, group I,IPR017972:Cytochrome P450, conserved site,	0	0	0	Complete proteome,Endoplasmic reticulum,Heme,Iron,Membrane,Metal-binding,Microsome,Monooxygenase,Oxidoreductase,Reference proteome,	chain:Probable cytochrome P450 6d2,metal ion-binding site:Iron (heme axial ligand),
GB41837	100576645	LOC100576645	putative tyrosine-protein phosphatase auxilin-like	XM_006564505.3	-0.564282	0.676292	4.22807	4.56226	0.000290846	0.0345685	0.456053	YES	NO	FBgn0037218	auxilin(aux)	Drosophila melanogaster	0	GO:0000003~reproduction,GO:0001654~eye development,GO:0001745~compound eye morphogenesis,GO:0003006~developmental process involved in reproduction,GO:0006464~cellular protein modification process,GO:0006468~protein phosphorylation,GO:0006793~phosphorus metabolic process,GO:0006796~phosphate-containing compound metabolic process,GO:0006897~endocytosis,GO:0006898~receptor-mediated endocytosis,GO:00…	GO:0005794~Golgi apparatus,GO:0005795~Golgi stack,GO:0031984~organelle subcompartment,GO:0044431~Golgi apparatus part,GO:0045202~synapse,GO:0098791~Golgi subcompartment,	GO:0000166~nucleotide binding,GO:0001882~nucleoside binding,GO:0001883~purine nucleoside binding,GO:0004672~protein kinase activity,GO:0005524~ATP binding,GO:0016301~kinase activity,GO:0016773~phosphotransferase activity, alcohol group as acceptor,GO:0017076~purine nucleotide binding,GO:0030554~adenyl nucleotide binding,GO:0032549~ribonucleoside binding,GO:0032550~purine ribonucleoside binding,GO…	IPR000008:C2 calcium-dependent membrane targeting,IPR000719:Protein kinase, catalytic domain,IPR001623:DnaJ domain,IPR008271:Serine/threonine-protein kinase, active site,IPR011009:Protein kinase-like domain,IPR014020:Tensin phosphatase, C2 domain,	0	0	SM00220:S_TKc,SM01326:SM01326,	Complete proteome,Proteomics identification,Reference proteome,	0
GB44333	552048	LOC552048	uncharacterized LOC552048	XM_624427.6,XM_006568282.3,XM_006568281.3	-0.52359	0.695639	5.14844	4.53181	0.000310143	0.0363354	0.314961	YES	NO	0	0	0	0	0	0	0	0	0	0	0	0	0
GB44494	411657	LOC411657	glucosinolate sulphatase	XM_026440711.1,XM_016912404.2,XM_026440710.1	-1.23411	0.425103	5.00298	4.50451	0.000328548	0.0364117	0.283464	YES	NO	FBgn0036765	CG7408 gene product from transcript CG7408-RB(CG7408)	Drosophila melanogaster	Inorganic ion transport and metabolism,	GO:0006952~defense response,GO:0009605~response to external stimulus,GO:0009607~response to biotic stimulus,GO:0009617~response to bacterium,GO:0042742~defense response to bacterium,GO:0043207~response to external biotic stimulus,GO:0051707~response to other organism,GO:0098542~defense response to other organism,	0	GO:0003943~N-acetylgalactosamine-4-sulfatase activity,GO:0008484~sulfuric ester hydrolase activity,	IPR000917:Sulfatase,IPR017849:Alkaline phosphatase-like, alpha/beta/alpha,IPR017850:Alkaline-phosphatase-like, core domain,IPR024607:Sulfatase, conserved site,	0	0	0	Complete proteome,Hydrolase,Proteomics identification,Reference proteome,Signal,	0
GB47107	552667	LOC552667	protein charybde-like	XR_001706117.2,XM_026439691.1	0.608223	1.52438	5.29324	-4.49129	0.000337861	0.0364117	0.224816	YES	NO	FBgn0036165	charybde(chrb)	Drosophila melanogaster	0	GO:0001700~embryonic development via the syncytial blastoderm,GO:0006915~apoptotic process,GO:0006979~response to oxidative stress,GO:0008219~cell death,GO:0008258~head involution,GO:0009790~embryo development,GO:0009792~embryo development ending in birth or egg hatching,GO:0009966~regulation of signal transduction,GO:0009968~negative regulation of signal transduction,GO:0010646~regulation of cel…	0	0	IPR012918:RTP801-like,	0	0	0	Apoptosis,Complete proteome,Cytoplasm,Developmental protein,Reference proteome,	chain:Protein charybde,sequence conflict,
GB14733	410869	lsn	larsen	XM_006568219.3,XM_026439012.1	0.425813	1.34333	4.4296	-4.48165	0.000344816	0.0364117	0.283993	YES	NO	FBgn0260940	larsen(lsn)	Drosophila melanogaster	0	GO:0000003~reproduction,GO:0000578~embryonic axis specification,GO:0003002~regionalization,GO:0003006~developmental process involved in reproduction,GO:0003008~system process,GO:0006403~RNA localization,GO:0006508~proteolysis,GO:0006511~ubiquitin-dependent protein catabolic process,GO:0006605~protein targeting,GO:0006623~protein targeting to vacuole,GO:0006886~intracellular protein transport,GO:0…	GO:0000814~ESCRT II complex,GO:0005768~endosome,GO:0005773~vacuole,GO:0005774~vacuolar membrane,GO:0010008~endosome membrane,GO:0036452~ESCRT complex,GO:0044437~vacuolar part,GO:0044440~endosomal part,	0	IPR007286:EAP30,IPR011991:Winged helix-turn-helix DNA-binding domain,IPR016689:ESCRT-2 complex, Snf8,	dme04144:Endocytosis,	PIRSF017215:ESCRT-2 complex, Vps22 subunit,	0	Complete proteome,Protein transport,Reference proteome,Transport,	0
GB54315	724126	#N/A	#N/A	#N/A	1.00007	2.00009	4.60213	-4.47961	0.000346313	0.0364117	0.280482	YES	NO	FBgn0031791	Arylalkylamine N-acyltransferase-like 2(AANATL2)	Drosophila melanogaster	0	0	0	GO:0004059~aralkylamine N-acetyltransferase activity,GO:0008080~N-acetyltransferase activity,GO:0016407~acetyltransferase activity,GO:0016410~N-acyltransferase activity,GO:0016746~transferase activity, transferring acyl groups,GO:0016747~transferase activity, transferring acyl groups other than amino-acyl groups,GO:0019186~acyl-CoA N-acyltransferase activity,	IPR000182:GNAT domain,IPR016181:Acyl-CoA N-acyltransferase,	0	0	0	Acyltransferase,Complete proteome,Reference proteome,Transferase,	0
GB51158	726321	LOC726321	uncharacterized LOC726321	XM_006566196.3	-0.903162	0.534714	7.82077	4.46668	0.000355911	0.0364853	0.232543	YES	NO	FBgn0032021	CG7781 gene product from transcript CG7781-RB(CG7781)	Drosophila melanogaster	0	0	0	0	0	0	0	0	Complete proteome,Membrane,Proteomics identification,Reference proteome,Signal,Transmembrane,Transmembrane helix,	0
GB51979	552190	LOC552190	uncharacterized LOC552190	XM_006566959.3,XM_625277.6	-1.17175	0.443883	6.03352	4.45317	0.00036624	0.0366285	0.1422	YES	NO	0	0	0	0	0	0	0	0	0	0	0	0	0
	100216325	Emc	extra macrochaetae	NM_001141964.1	-0.502231	0.706014	7.13516	4.41127	0.00040024	0.0382632	0.0830954	YES	NO	FBgn0000575	extra macrochaetae(emc)	Drosophila melanogaster	0	GO:0000003~reproduction,GO:0000122~negative regulation of transcription from RNA polymerase II promoter,GO:0001654~eye development,GO:0001700~embryonic development via the syncytial blastoderm,GO:0001745~compound eye morphogenesis,GO:0001751~compound eye photoreceptor cell differentiation,GO:0001752~compound eye photoreceptor fate commitment,GO:0001754~eye photoreceptor cell differentiation,GO:00…	GO:0005654~nucleoplasm,	GO:0000988~transcription factor activity, protein binding,GO:0000989~transcription factor activity, transcription factor binding,GO:0001076~transcription factor activity, RNA polymerase II transcription factor binding,GO:0001191~transcriptional repressor activity, RNA polymerase II transcription factor binding,GO:0046982~protein heterodimerization activity,GO:0046983~protein dimerization activity,	IPR011598:Myc-type, basic helix-loop-helix (bHLH) domain,	dme04350:TGF-beta signaling pathway,	0	SM00353:HLH,	Complete proteome,Nucleus,Phosphoprotein,Reference proteome,Repressor,Transcription,Transcription regulation,	chain:Protein extra-macrochaetae,compositionally biased region:Asp/Glu-rich (highly acidic),compositionally biased region:Gln-rich,domain:Helix-loop-helix motif,modified residue,sequence conflict,
GB42478	409364	RabX4	RabX4 protein	XM_006565465.3	-0.421773	0.746506	5.20494	4.40667	0.000404165	0.0382632	0.0515701	YES	NO	FBgn0027598	CIN85 and CD2AP orthologue(cindr)	Drosophila melanogaster	0	GO:0000003~reproduction,GO:0001654~eye development,GO:0001667~ameboidal-type cell migration,GO:0001745~compound eye morphogenesis,GO:0002064~epithelial cell development,GO:0002065~columnar/cuboidal epithelial cell differentiation,GO:0002066~columnar/cuboidal epithelial cell development,GO:0003006~developmental process involved in reproduction,GO:0006897~endocytosis,GO:0006898~receptor-mediated en…	GO:0005576~extracellular region,GO:0009986~cell surface,GO:0030496~midbody,GO:0032153~cell division site,GO:0032154~cleavage furrow,GO:0032155~cell division site part,GO:0044421~extracellular region part,GO:0045171~intercellular bridge,GO:0097610~cell surface furrow,	GO:0017124~SH3 domain binding,GO:0019904~protein domain specific binding,GO:0050839~cell adhesion molecule binding,	IPR001452:Src homology-3 domain,	0	0	SM00326:SH3,	Coiled coil,Complete proteome,Proteomics identification,Reference proteome,SH3 domain,	0
GB46629	100577537	LOC100577537	uncharacterized LOC100577537	XM_006557415.3,XM_006557416.3	-1.33356	0.396788	6.41425	4.39969	0.000410194	0.0382632	0.0401637	YES	NO	0	0	0	0	0	0	0	0	0	0	0	0	0
GB44262	413332	kst	karst	XM_006558798.3,XM_006558799.3	0.517607	1.43158	8.06195	-4.39695	0.000412591	0.0382632	0.0853445	YES	NO	FBgn0004167	karst(kst)	Drosophila melanogaster	0	GO:0000003~reproduction,GO:0000278~mitotic cell cycle,GO:0000281~mitotic cytokinesis,GO:0000910~cytokinesis,GO:0002064~epithelial cell development,GO:0002065~columnar/cuboidal epithelial cell differentiation,GO:0002066~columnar/cuboidal epithelial cell development,GO:0003006~developmental process involved in reproduction,GO:0006897~endocytosis,GO:0007009~plasma membrane organization,GO:0007034~va…	GO:0005912~adherens junction,GO:0005938~cell cortex,GO:0008091~spectrin,GO:0015629~actin cytoskeleton,GO:0016324~apical plasma membrane,GO:0016327~apicolateral plasma membrane,GO:0030054~cell junction,GO:0030863~cortical cytoskeleton,GO:0030864~cortical actin cytoskeleton,GO:0032432~actin filament bundle,GO:0044448~cell cortex part,GO:0045177~apical part of cell,GO:0070161~anchoring junction,GO:0…	GO:0003779~actin binding,GO:0005543~phospholipid binding,GO:0008017~microtubule binding,GO:0008092~cytoskeletal protein binding,GO:0008289~lipid binding,GO:0015631~tubulin binding,	IPR001452:Src homology-3 domain,IPR001589:Actinin-type, actin-binding, conserved site,IPR001605:Pleckstrin homology domain, spectrin-type,IPR001715:Calponin homology domain,IPR001849:Pleckstrin homology domain,IPR002017:Spectrin repeat,IPR011993:Pleckstrin homology-like domain,IPR018159:Spectrin/alpha-actinin,	0	0	SM00033:CH,SM00150:SPEC,SM00233:PH,SM00326:SH3,	Actin-binding,Coiled coil,Complete proteome,Proteomics identification,Reference proteome,Repeat,	0
	100315688	Mir87-2	microRNA mir-87-2	NR_034299.1,0	0.770435	1.70578	3.03648	-4.37734	0.000430125	0.0382632	0.171431	YES	NO	0	0	0	0	0	0	0	0	0	0	0	0	0
GB14502	410973	MED22	mediator of RNA polymerase II transcription subunit 22	XM_016911250.2	0.933248	1.90957	4.04206	-4.35466	0.000451345	0.0389629	0.068772	YES	NO	FBgn0040339	Mediator complex subunit 22(MED22)	Drosophila melanogaster	0	GO:0000003~reproduction,GO:0000278~mitotic cell cycle,GO:0000280~nuclear division,GO:0006351~transcription, DNA-templated,GO:0006355~regulation of transcription, DNA-templated,GO:0006357~regulation of transcription from RNA polymerase II promoter,GO:0006366~transcription from RNA polymerase II promoter,GO:0007049~cell cycle,GO:0007067~mitotic nuclear division,GO:0007276~gamete generation,GO:00072…	GO:0000785~chromatin,GO:0005654~nucleoplasm,GO:0005694~chromosome,GO:0005730~nucleolus,GO:0016592~mediator complex,GO:0044427~chromosomal part,GO:0044451~nucleoplasm part,	GO:0000988~transcription factor activity, protein binding,GO:0000989~transcription factor activity, transcription factor binding,GO:0001076~transcription factor activity, RNA polymerase II transcription factor binding,GO:0001104~RNA polymerase II transcription cofactor activity,GO:0003712~transcription cofactor activity,	IPR009332:Mediator complex, subunit Med22,	0	0	0	Activator,Complete proteome,Nucleus,Reference proteome,Transcription,Transcription regulation,	chain:Mediator of RNA polymerase II transcription subunit 22,
GB54313	413386	#N/A	#N/A	#N/A	-0.549212	0.683393	3.30523	4.34626	0.000459472	0.0392513	0.0922971	YES	NO	FBgn0030884	CG6847 gene product from transcript CG6847-RB(CG6847)	Drosophila melanogaster	0	GO:0006629~lipid metabolic process,GO:0016042~lipid catabolic process,GO:0044712~single-organism catabolic process,	GO:0005576~extracellular region,	GO:0016298~lipase activity,GO:0052689~carboxylic ester hydrolase activity,	IPR000734:Lipase,IPR013818:Lipase, N-terminal,	dme00561:Glycerolipid metabolism,dme01100:Metabolic pathways,	0	0	Complete proteome,Hydrolase,Reference proteome,Secreted,Signal,	0
	100578678	LOC100578678	uncharacterized LOC100578678	XR_411684.3,XR_411683.3,XR_001703163.2,XR_001703162.2,XR_001703161.2,XR_001703160.2	-0.523193	0.69583	3.28382	4.33376	0.000471851	0.0394454	0.0720792	YES	NO	0	0	0	0	0	0	0	0	0	0	0	0	0
GB44513	552679	CYP4AV1	cytochrome P450 4AV1	XM_016912202.2	-1.21354	0.431208	6.67666	4.32947	0.000476173	0.0394454	-0.100308	YES	NO	FBgn0015032	Cytochrome P450-4c3(Cyp4c3)	Drosophila melanogaster	Secondary metabolites biosynthesis, transport, and catabolism,	GO:0055114~oxidation-reduction process,	GO:0005783~endoplasmic reticulum,GO:0005789~endoplasmic reticulum membrane,GO:0042175~nuclear outer membrane-endoplasmic reticulum membrane network,GO:0044432~endoplasmic reticulum part,	GO:0004497~monooxygenase activity,GO:0005506~iron ion binding,GO:0016705~oxidoreductase activity, acting on paired donors, with incorporation or reduction of molecular oxygen,GO:0020037~heme binding,GO:0043167~ion binding,GO:0043169~cation binding,GO:0046872~metal ion binding,GO:0046906~tetrapyrrole binding,GO:0046914~transition metal ion binding,GO:0097159~organic cyclic compound binding,GO:1901…	IPR001128:Cytochrome P450,IPR002401:Cytochrome P450, E-class, group I,IPR017972:Cytochrome P450, conserved site,	0	0	0	Complete proteome,Endoplasmic reticulum,Heme,Iron,Membrane,Metal-binding,Microsome,Monooxygenase,Oxidoreductase,Reference proteome,	binding site:Heme (covalent; via 1 link),chain:Cytochrome P450 4c3,metal ion-binding site:Iron (heme axial ligand),
GB54486	411978	LOC411978	beta-glucosidase	XM_026441210.1,XM_026441212.1,XM_026441211.1	1.19931	2.29629	5.40906	-4.32277	0.000483004	0.0396112	-0.116802	YES	NO	FBgn0036659	CG9701 gene product from transcript CG9701-RA(CG9701)	Drosophila melanogaster	0	GO:0005975~carbohydrate metabolic process,GO:1901135~carbohydrate derivative metabolic process,GO:1901657~glycosyl compound metabolic process,	0	GO:0004553~hydrolase activity, hydrolyzing O-glycosyl compounds,GO:0008422~beta-glucosidase activity,GO:0015926~glucosidase activity,GO:0016798~hydrolase activity, acting on glycosyl bonds,	IPR001360:Glycoside hydrolase, family 1,IPR013781:Glycoside hydrolase, catalytic domain,IPR017853:Glycoside hydrolase, superfamily,IPR018120:Glycoside hydrolase, family 1, active site,	0	0	0	Complete proteome,Glycosidase,Hydrolase,Reference proteome,Signal,	0
	102654584	LOC102654584	uncharacterized LOC102654584	XR_410216.3	0.62033	1.53723	2.2557	-4.31185	0.000494353	0.0401405	0.0227826	YES	NO	0	0	0	0	0	0	0	0	0	0	0	0	0
GB43143	552804	LOC552804	tubulin-specific chaperone cofactor E-like protein-like	XM_625179.6,XM_006570304.3,XM_026443967.1	-1.14083	0.453499	7.48778	4.29847	0.000508634	0.0405413	-0.122451	YES	NO	FBgn0265512	mulet(mlt)	Drosophila melanogaster	0	GO:0000003~reproduction,GO:0000226~microtubule cytoskeleton organization,GO:0003006~developmental process involved in reproduction,GO:0007010~cytoskeleton organization,GO:0007017~microtubule-based process,GO:0007019~microtubule depolymerization,GO:0007276~gamete generation,GO:0007281~germ cell development,GO:0007283~spermatogenesis,GO:0007286~spermatid development,GO:0007291~sperm individualizati…	GO:0005929~cilium,GO:0005930~axoneme,GO:0044441~ciliary part,GO:0097014~ciliary plasm,	0	IPR000626:Ubiquitin,	0	0	0	Coiled coil,Complete proteome,Reference proteome,	0
GB40442	411771	#N/A	#N/A	#N/A	-0.688881	0.620335	4.49142	4.29034	0.000517511	0.0405413	-0.132697	YES	NO	FBgn0004516	Glutamic acid decarboxylase 1(Gad1)	Drosophila melanogaster	0	GO:0001505~regulation of neurotransmitter levels,GO:0003008~system process,GO:0006082~organic acid metabolic process,GO:0006520~cellular amino acid metabolic process,GO:0006536~glutamate metabolic process,GO:0006538~glutamate catabolic process,GO:0007399~nervous system development,GO:0007416~synapse assembly,GO:0007528~neuromuscular junction development,GO:0007610~behavior,GO:0007611~learning or …	GO:0005829~cytosol,	GO:0004351~glutamate decarboxylase activity,GO:0016830~carbon-carbon lyase activity,GO:0016831~carboxy-lyase activity,GO:0030170~pyridoxal phosphate binding,GO:0043167~ion binding,GO:0043168~anion binding,GO:0048037~cofactor binding,	IPR002129:Pyridoxal phosphate-dependent decarboxylase,IPR015421:Pyridoxal phosphate-dependent transferase, major region, subdomain 1,IPR015422:Pyridoxal phosphate-dependent transferase, major region, subdomain 2,IPR015424:Pyridoxal phosphate-dependent transferase,IPR021115:Pyridoxal-phosphate binding site,	dme00250:Alanine, aspartate and glutamate metabolism,dme00410:beta-Alanine metabolism,dme00430:Taurine and hypotaurine metabolism,dme00650:Butanoate metabolism,dme01100:Metabolic pathways,	0	0	Complete proteome,Decarboxylase,Lyase,Neurotransmitter biosynthesis,Pyridoxal phosphate,Reference proteome,	binding site:Substrate,chain:Glutamate decarboxylase,modified residue,region of interest:Substrate binding,sequence conflict,
GB40507	411240	NOL10	nucleolar protein 10	XM_394714.7	0.395172	1.3151	7.20009	-4.28401	0.000524534	0.0405413	-0.19259	YES	NO	0	0	0	0	0	0	0	0	0	0	0	0	0
GB53014	410982	SCR-B6	scavenger receptor class B, type 6	XM_006569296.3,XM_016911771.2,XM_006569295.3	-1.51211	0.350599	6.14072	4.25627	0.000556466	0.0405413	-0.256057	YES	NO	FBgn0015924	croquemort(crq)	Drosophila melanogaster	0	GO:0001775~cell activation,GO:0002165~instar larval or pupal development,GO:0002252~immune effector process,GO:0002274~myeloid leukocyte activation,GO:0002433~immune response-regulating cell surface receptor signaling pathway involved in phagocytosis,GO:0002682~regulation of immune system process,GO:0002764~immune response-regulating signaling pathway,GO:0002768~immune response-regulating cell su…	0	GO:0004872~receptor activity,GO:0005044~scavenger receptor activity,GO:0038024~cargo receptor activity,GO:0060089~molecular transducer activity,	IPR002159:CD36 antigen,	0	0	0	Apoptosis,Cell membrane,Complete proteome,Disulfide bond,Glycoprotein,Lipoprotein,Membrane,Palmitate,Proteomics identification,Receptor,Reference proteome,Transmembrane,Transmembrane helix,	chain:Protein croquemort,disulfide bond,glycosylation site:N-linked (GlcNAc...),lipid moiety-binding region:S-palmitoyl cysteine,sequence conflict,topological domain:Cytoplasmic,topological domain:Extracellular,transmembrane region,
GB50889	551587	LOC551587	RNA-binding protein 38-like	XM_623979.6,XM_006566209.3	-0.531716	0.691731	6.7773	4.24638	0.000568321	0.0408842	-0.27838	YES	NO	0	0	0	0	0	0	0	0	0	0	0	0	0
GB46019	724517	larp	La related protein	XR_001703439.2,XR_001703441.2,XR_001703440.2,XM_006562439.3,XM_016912699.2,XM_001120391.5,XM_006562440.3	0.631672	1.54936	6.75968	-4.22982	0.000588751	0.0409182	-0.325783	YES	NO	FBgn0261618	La related protein(larp)	Drosophila melanogaster	0	GO:0000001~mitochondrion inheritance,GO:0000003~reproduction,GO:0000226~microtubule cytoskeleton organization,GO:0000278~mitotic cell cycle,GO:0000280~nuclear division,GO:0002165~instar larval or pupal development,GO:0007005~mitochondrion organization,GO:0007010~cytoskeleton organization,GO:0007017~microtubule-based process,GO:0007049~cell cycle,GO:0007051~spindle organization,GO:0007053~spindle …	GO:0005739~mitochondrion,GO:0005829~cytosol,	GO:0003676~nucleic acid binding,GO:0003723~RNA binding,GO:0097159~organic cyclic compound binding,GO:1901363~heterocyclic compound binding,	IPR006607:Protein of unknown function DM15,IPR006630:RNA-binding protein Lupus La,IPR011991:Winged helix-turn-helix DNA-binding domain,	0	0	SM00684:DM15,SM00715:LA,	Alternative splicing,Complete proteome,Cytoplasm,Meiosis,Phosphoprotein,Proteomics identification,Reference proteome,RNA-binding,	chain:La-related protein,compositionally biased region:Poly-Ala,compositionally biased region:Poly-Asn,compositionally biased region:Poly-Gln,compositionally biased region:Poly-Pro,compositionally biased region:Poly-Ser,compositionally biased region:Poly-Thr,domain:HTH La-type RNA-binding,modified residue,sequence conflict,splice variant,
GB55016	408643	LOC408643	uncharacterized LOC408643	XM_392183.7,XM_006571603.3	0.937933	1.91578	7.4822	-4.21134	0.000612427	0.042206	-0.336813	YES	NO	FBgn0033188	Death resistor Adh domain containing target(Drat)	Drosophila melanogaster	0	GO:0001666~response to hypoxia,GO:0009628~response to abiotic stimulus,GO:0010033~response to organic substance,GO:0030431~sleep,GO:0036293~response to decreased oxygen levels,GO:0045471~response to ethanol,GO:0055114~oxidation-reduction process,GO:0070482~response to oxygen levels,GO:0070887~cellular response to chemical stimulus,GO:0071310~cellular response to organic substance,GO:0071361~cellu…	0	GO:0008270~zinc ion binding,GO:0043167~ion binding,GO:0043169~cation binding,GO:0046872~metal ion binding,GO:0046914~transition metal ion binding,	IPR002085:Alcohol dehydrogenase superfamily, zinc-type,IPR011032:GroES-like,IPR016040:NAD(P)-binding domain,IPR020843:Polyketide synthase, enoylreductase,	0	0	SM00829:SM00829,	Complete proteome,Oxidoreductase,Proteomics identification,Reference proteome,	0
GB42739	724718	LOC724718	xanthine dehydrogenase	XM_026442753.1,XM_026442754.1,XM_026442755.1,XR_003305331.1,XR_003305332.1	-0.709834	0.611391	7.87788	4.19947	0.000628129	0.0429274	-0.316687	YES	NO	FBgn0003308	rosy(ry)	Drosophila melanogaster	0	GO:0006082~organic acid metabolic process,GO:0006144~purine nucleobase metabolic process,GO:0006145~purine nucleobase catabolic process,GO:0006206~pyrimidine nucleobase metabolic process,GO:0006520~cellular amino acid metabolic process,GO:0006525~arginine metabolic process,GO:0006568~tryptophan metabolic process,GO:0006576~cellular biogenic amine metabolic process,GO:0006586~indolalkylamine metab…	GO:0005777~peroxisome,GO:0005829~cytosol,GO:0005875~microtubule associated complex,GO:0015630~microtubule cytoskeleton,GO:0042579~microbody,	GO:0000166~nucleotide binding,GO:0004854~xanthine dehydrogenase activity,GO:0004855~xanthine oxidase activity,GO:0005506~iron ion binding,GO:0009055~electron carrier activity,GO:0016614~oxidoreductase activity, acting on CH-OH group of donors,GO:0016725~oxidoreductase activity, acting on CH or CH2 groups,GO:0016726~oxidoreductase activity, acting on CH or CH2 groups, NAD or NADP as acceptor,GO:00…	IPR000674:Aldehyde oxidase/xanthine dehydrogenase, a/b hammerhead,IPR001041:2Fe-2S ferredoxin-type domain,IPR002346:Molybdopterin dehydrogenase, FAD-binding,IPR002888:[2Fe-2S]-binding,IPR005107:CO dehydrogenase flavoprotein, C-terminal,IPR006058:2Fe-2S ferredoxin, iron-sulphur binding site,IPR008274:Aldehyde oxidase/xanthine dehydrogenase, molybdopterin binding,IPR012675:Beta-grasp domain,IPR0143…	dme00230:Purine metabolism,dme00232:Caffeine metabolism,dme00983:Drug metabolism - other enzymes,dme01100:Metabolic pathways,dme04146:Peroxisome,	PIRSF000127:xanthine dehydrogenase,	SM01008:SM01008,SM01092:SM01092,	2Fe-2S,Complete proteome,FAD,Flavoprotein,Iron,Iron-sulfur,Metal-binding,Molybdenum,NAD,Oxidoreductase,Peroxisome,Reference proteome,	active site:Proton acceptor,binding site:FAD,binding site:FAD; via amide nitrogen and carbonyl oxygen,binding site:Substrate,chain:Xanthine dehydrogenase,domain:2Fe-2S ferredoxin-type,domain:FAD-binding PCMH-type,metal ion-binding site:Iron-sulfur 1,metal ion-binding site:Iron-sulfur 2,metal ion-binding site:Molybdenum,metal ion-binding site:Molybdenum; via amide nitrogen,metal ion-binding site:M…
GB51560	725239	#N/A	#N/A	#N/A	0.852889	1.80611	1.53725	-4.18972	0.000641342	0.0434682	-0.287038	YES	NO	0	0	0	0	0	0	0	0	0	0	0	0	0
GB41521	408890	gro	protein groucho	XM_006565410.3,XM_392421.7,XM_006565411.3	-0.628673	0.646771	6.56828	4.18479	0.000648129	0.0435681	-0.413553	YES	NO	FBgn0001139	groucho(gro)	Drosophila melanogaster	0	GO:0000003~reproduction,GO:0000122~negative regulation of transcription from RNA polymerase II promoter,GO:0000902~cell morphogenesis,GO:0000904~cell morphogenesis involved in differentiation,GO:0003006~developmental process involved in reproduction,GO:0006351~transcription, DNA-templated,GO:0006355~regulation of transcription, DNA-templated,GO:0006357~regulation of transcription from RNA polymer…	GO:0005654~nucleoplasm,	GO:0000988~transcription factor activity, protein binding,GO:0000989~transcription factor activity, transcription factor binding,GO:0001076~transcription factor activity, RNA polymerase II transcription factor binding,GO:0001104~RNA polymerase II transcription cofactor activity,GO:0001106~RNA polymerase II transcription corepressor activity,GO:0001191~transcriptional repressor activity, RNA polym…	IPR001680:WD40 repeat,IPR005617:Groucho/TLE, N-terminal Q-rich domain,IPR009146:Groucho/transducin-like enhancer,IPR015943:WD40/YVTN repeat-like-containing domain,IPR017986:WD40-repeat-containing domain,IPR019775:WD40 repeat, conserved site,	dme04310:Wnt signaling pathway,dme04330:Notch signaling pathway,	0	SM00320:WD40,	Alternative splicing,Coiled coil,Complete proteome,Developmental protein,Differentiation,Neurogenesis,Nucleus,Phosphoprotein,Proteomics identification,Reference proteome,Repeat,Repressor,Transcription,Transcription regulation,Ubl conjugation,WD repeat,Wnt signaling pathway,	chain:Protein groucho,compositionally biased region:Gln-rich,compositionally biased region:Pro-rich,modified residue,region of interest:Binding to basic helix-loop-helix domain,region of interest:CCN domain,repeat:WD 1,repeat:WD 2,repeat:WD 3,repeat:WD 4,repeat:WD 5,repeat:WD 6,repeat:WD 7,sequence conflict,short sequence motif:Nuclear localization signal,splice variant,
GB15446	408455	sqz	zinc finger protein squeeze	XM_016916252.2,XM_006562988.3,XM_003250144.4	-0.685931	0.621605	5.82124	4.13221	0.000725194	0.0479622	-0.534861	YES	NO	FBgn0010768	squeeze(sqz)	Drosophila melanogaster	General function prediction only,	GO:0000003~reproduction,GO:0000902~cell morphogenesis,GO:0000904~cell morphogenesis involved in differentiation,GO:0003006~developmental process involved in reproduction,GO:0006351~transcription, DNA-templated,GO:0006355~regulation of transcription, DNA-templated,GO:0006928~movement of cell or subcellular component,GO:0006935~chemotaxis,GO:0007276~gamete generation,GO:0007281~germ cell developmen…	0	GO:0003676~nucleic acid binding,GO:0043167~ion binding,GO:0043169~cation binding,GO:0046872~metal ion binding,GO:0097159~organic cyclic compound binding,GO:1901363~heterocyclic compound binding,	IPR007087:Zinc finger, C2H2,IPR013087:Zinc finger C2H2-type/integrase DNA-binding domain,IPR015880:Zinc finger, C2H2-like,	0	0	SM00355:ZnF_C2H2,	Complete proteome,Developmental protein,Differentiation,Metal-binding,Neurogenesis,Nucleus,Phosphoprotein,Reference proteome,Repeat,Transcription,Transcription regulation,Zinc,Zinc-finger,	chain:Zinc finger protein squeeze,compositionally biased region:Gln-rich,compositionally biased region:Poly-Ala,compositionally biased region:Poly-Gln,modified residue,sequence conflict,zinc finger region:C2H2-type 1,zinc finger region:C2H2-type 2,zinc finger region:C2H2-type 3,zinc finger region:C2H2-type 4,zinc finger region:C2H2-type 5,
GB54319	410052	Syt20	synaptotagmin 20	NM_001142561.1,XM_006557679.3,XM_006557678.3,XM_006557677.3,XM_006557676.3,XM_006557681.3,XM_006557680.3,XM_016916904.2	-0.562274	0.677234	5.99021	4.1134	0.000754973	0.0481673	-0.576504	YES	NO	FBgn0261085	Synaptotagmin 12(Syt12)	Drosophila melanogaster	0	GO:0001505~regulation of neurotransmitter levels,GO:0006836~neurotransmitter transport,GO:0006887~exocytosis,GO:0006906~vesicle fusion,GO:0007267~cell-cell signaling,GO:0007268~chemical synaptic transmission,GO:0007269~neurotransmitter secretion,GO:0016050~vesicle organization,GO:0016079~synaptic vesicle exocytosis,GO:0016192~vesicle-mediated transport,GO:0017156~calcium ion regulated exocytosis,…	GO:0016023~cytoplasmic, membrane-bounded vesicle,GO:0030133~transport vesicle,GO:0031988~membrane-bounded vesicle,GO:0044456~synapse part,GO:0045202~synapse,GO:0070382~exocytic vesicle,GO:0097458~neuron part,GO:0098793~presynapse,GO:0099503~secretory vesicle,	GO:0000149~SNARE binding,GO:0005509~calcium ion binding,GO:0005543~phospholipid binding,GO:0005544~calcium-dependent phospholipid binding,GO:0008289~lipid binding,GO:0019905~syntaxin binding,GO:0030276~clathrin binding,GO:0043167~ion binding,GO:0043169~cation binding,GO:0046872~metal ion binding,	IPR000008:C2 calcium-dependent membrane targeting,	0	0	SM00239:C2,	Complete proteome,Reference proteome,Signal,	0
GB48269	100577569	LOC100577569	uncharacterized LOC100577569	XM_006558531.3,XM_026444751.1	-0.926893	0.52599	4.20428	4.08806	0.000797038	0.049897	-0.511794	YES	NO	0	0	0	0	0	0	0	0	0	0	0	0	0
	102654520	LOC102654520	putative uncharacterized protein DDB_G0282133-like	XM_016917117.2	1.15109	2.22081	3.78848	-6.0534	1.41452e-05	0.00649947	3.34852	NO	NO	0	0	0	0	0	0	0	0	0	0	0	0	0
GB52191	724703	SP49	serine protease 49	XM_001120594.5	0.650834	1.57008	9.0833	-5.26652	6.75067e-05	0.0148011	1.86749	NO	NO	FBgn0051217	modular serine protease(modSP)	Drosophila melanogaster	0	GO:0006508~proteolysis,GO:0006952~defense response,GO:0006955~immune response,GO:0045087~innate immune response,	0	GO:0004175~endopeptidase activity,GO:0004252~serine-type endopeptidase activity,GO:0008233~peptidase activity,GO:0008236~serine-type peptidase activity,GO:0017171~serine hydrolase activity,GO:0070011~peptidase activity, acting on L-amino acid peptides,	IPR000436:Sushi/SCR/CCP,IPR001254:Peptidase S1,IPR001314:Peptidase S1A, chymotrypsin-type,IPR002172:Low-density lipoprotein (LDL) receptor class A repeat,IPR009003:Trypsin-like cysteine/serine peptidase domain,IPR018114:Peptidase S1, trypsin family, active site,IPR023415:Low-density lipoprotein (LDL) receptor class A, conserved site,	0	0	SM00020:Tryp_SPc,SM00032:CCP,SM00192:LDLa,	Autocatalytic cleavage,Complete proteome,Disulfide bond,Glycoprotein,Hydrolase,Immunity,Innate immunity,Protease,Reference proteome,Repeat,Secreted,Serine protease,Signal,Sushi,Zymogen,	0
GB43736	411661	LOC411661	solute carrier family 12 member 9-like	XM_395129.7,XM_016916311.1	0.381714	1.30289	5.87695	-5.13709	8.79393e-05	0.0160264	1.52188	NO	NO	FBgn0051547	CG31547 gene product from transcript CG31547-RB(CG31547)	Drosophila melanogaster	0	GO:0003333~amino acid transmembrane transport,GO:0015849~organic acid transport,GO:0055085~transmembrane transport,GO:0071705~nitrogen compound transport,GO:1903825~organic acid transmembrane transport,GO:1905039~carboxylic acid transmembrane transport,	0	GO:0005342~organic acid transmembrane transporter activity,GO:0008324~cation transmembrane transporter activity,GO:0008509~anion transmembrane transporter activity,GO:0015103~inorganic anion transmembrane transporter activity,GO:0015108~chloride transmembrane transporter activity,GO:0015171~amino acid transmembrane transporter activity,GO:0015291~secondary active transmembrane transporter activit…	IPR004841:Amino acid permease domain,IPR004842:Na/K/Cl co-transporter superfamily,IPR018491:K/Cl co-transporter, type 1/type 3,	0	0	0	Complete proteome,Membrane,Reference proteome,Transmembrane,Transmembrane helix,	0
GB49441	724208	LOC724208	serine protease snake-like	XM_016916654.2	1.00228	2.00316	11.1176	-4.98738	0.000119686	0.0198525	1.3469	NO	NO	FBgn0034796	CG3700 gene product from transcript CG3700-RA(CG3700)	Drosophila melanogaster	0	GO:0006508~proteolysis,	0	GO:0004175~endopeptidase activity,GO:0004252~serine-type endopeptidase activity,GO:0008233~peptidase activity,GO:0008236~serine-type peptidase activity,GO:0017171~serine hydrolase activity,GO:0070011~peptidase activity, acting on L-amino acid peptides,	IPR001254:Peptidase S1,IPR001314:Peptidase S1A, chymotrypsin-type,IPR009003:Trypsin-like cysteine/serine peptidase domain,IPR018114:Peptidase S1, trypsin family, active site,	0	0	SM00020:Tryp_SPc,	Complete proteome,Disulfide bond,Hydrolase,Protease,Reference proteome,Serine protease,Signal,	0
GB51281	409514	LOC409514	DRR1-related protein	XM_393021.7	0.528271	1.4422	5.13004	-4.81392	0.000171575	0.0248247	0.892411	NO	NO	0	0	0	0	0	0	0	0	0	0	0	0	0
GB43214	413097	LOC413097	dynein heavy chain at 62B ortholog	XM_026443707.1	0.461717	1.37718	6.12069	-4.81123	0.000172541	0.0248247	0.860821	NO	NO	FBgn0035581	CG17150 gene product from transcript CG17150-RD(CG17150)	Drosophila melanogaster	Cytoskeleton,	GO:0000003~reproduction,GO:0003008~system process,GO:0003341~cilium movement,GO:0006928~movement of cell or subcellular component,GO:0007017~microtubule-based process,GO:0007018~microtubule-based movement,GO:0007320~insemination,GO:0007600~sensory perception,GO:0007618~mating,GO:0007620~copulation,GO:0009605~response to external stimulus,GO:0009612~response to mechanical stimulus,GO:0009628~respo…	GO:0005858~axonemal dynein complex,GO:0005875~microtubule associated complex,GO:0005929~cilium,GO:0005930~axoneme,GO:0015630~microtubule cytoskeleton,GO:0030286~dynein complex,GO:0036156~inner dynein arm,GO:0044441~ciliary part,GO:0044447~axoneme part,GO:0097014~ciliary plasm,	GO:0003774~motor activity,GO:0003777~microtubule motor activity,GO:0008569~ATP-dependent microtubule motor activity, minus-end-directed,GO:0016462~pyrophosphatase activity,GO:0016817~hydrolase activity, acting on acid anhydrides,GO:0016818~hydrolase activity, acting on acid anhydrides, in phosphorus-containing anhydrides,GO:0016887~ATPase activity,GO:0017111~nucleoside-triphosphatase activity,GO:…	IPR003593:AAA+ ATPase domain,IPR004273:Dynein heavy chain domain,IPR013602:Dynein heavy chain, domain-2,IPR024317:Dynein heavy chain, P-loop containing D4 domain,IPR024743:Dynein heavy chain, coiled coil stalk,IPR026983:Dynein heavy chain,IPR027417:P-loop containing nucleoside triphosphate hydrolase,	0	0	SM00382:AAA,	Coiled coil,Complete proteome,Hydrolase,Reference proteome,	0
GB42385	408871	LOC408871	sorbitol dehydrogenase	XM_392401.7	-1.63653	0.321629	7.92456	4.73986	0.000200282	0.0278392	0.793234	NO	NO	FBgn0024289	Sorbitol dehydrogenase 1(Sodh-1)	Drosophila melanogaster	Amino acid transport and metabolism / General function prediction only,	GO:0003008~system process,GO:0007600~sensory perception,GO:0019233~sensory perception of pain,GO:0030431~sleep,GO:0050877~neurological system process,GO:0055114~oxidation-reduction process,	0	GO:0003939~L-iditol 2-dehydrogenase activity,GO:0008270~zinc ion binding,GO:0016614~oxidoreductase activity, acting on CH-OH group of donors,GO:0016616~oxidoreductase activity, acting on the CH-OH group of donors, NAD or NADP as acceptor,GO:0043167~ion binding,GO:0043169~cation binding,GO:0046872~metal ion binding,GO:0046914~transition metal ion binding,	IPR002085:Alcohol dehydrogenase superfamily, zinc-type,IPR002328:Alcohol dehydrogenase, zinc-type, conserved site,IPR011032:GroES-like,IPR013149:Alcohol dehydrogenase, C-terminal,IPR013154:Alcohol dehydrogenase GroES-like,IPR016040:NAD(P)-binding domain,IPR020843:Polyketide synthase, enoylreductase,	dme00040:Pentose and glucuronate interconversions,dme00051:Fructose and mannose metabolism,dme01100:Metabolic pathways,	0	SM00829:SM00829,	Complete proteome,Metal-binding,Oxidoreductase,Proteomics identification,Reference proteome,Zinc,	0
GB40382	725483	Gr3	gustatory receptor 3	XM_016913387.2	-0.675296	0.626204	3.11398	4.64842	0.000242609	0.0303826	0.694506	NO	NO	FBgn0041243	Gustatory receptor 43a(Gr43a)	Drosophila melanogaster	0	GO:0000003~reproduction,GO:0003008~system process,GO:0007600~sensory perception,GO:0007606~sensory perception of chemical stimulus,GO:0007610~behavior,GO:0007617~mating behavior,GO:0007618~mating,GO:0007619~courtship behavior,GO:0007631~feeding behavior,GO:0007635~chemosensory behavior,GO:0008049~male courtship behavior,GO:0008343~adult feeding behavior,GO:0009605~response to external stimulus,GO…	GO:0030424~axon,GO:0030425~dendrite,GO:0036477~somatodendritic compartment,GO:0043005~neuron projection,GO:0043025~neuronal cell body,GO:0044297~cell body,GO:0097458~neuron part,	GO:0004871~signal transducer activity,GO:0004872~receptor activity,GO:0004888~transmembrane signaling receptor activity,GO:0004984~olfactory receptor activity,GO:0008527~taste receptor activity,GO:0033041~sweet taste receptor activity,GO:0038023~signaling receptor activity,GO:0060089~molecular transducer activity,GO:0099600~transmembrane receptor activity,	IPR013604:7TM chemoreceptor,	0	0	0	Cell membrane,Complete proteome,Glycoprotein,Membrane,Receptor,Reference proteome,Transducer,Transmembrane,Transmembrane helix,	chain:Putative gustatory receptor 43a,glycosylation site:N-linked (GlcNAc...),topological domain:Cytoplasmic,topological domain:Extracellular,transmembrane region,
GB50159	408525	nAChRa5	nicotinic acetylcholine receptor alpha5 subunit	XM_392070.7	1.3373	2.52678	1.4766	-4.64714	0.000243258	0.0303826	0.49327	NO	NO	FBgn0032151	nicotinic Acetylcholine Receptor alpha6(nAChRalpha6)	Drosophila melanogaster	0	GO:0006811~ion transport,GO:0006812~cation transport,GO:0007267~cell-cell signaling,GO:0007268~chemical synaptic transmission,GO:0007271~synaptic transmission, cholinergic,GO:0009636~response to toxic substance,GO:0017085~response to insecticide,GO:0019725~cellular homeostasis,GO:0042592~homeostatic process,GO:0046716~muscle cell cellular homeostasis,GO:0060249~anatomical structure homeostasis,GO…	GO:0005887~integral component of plasma membrane,GO:0005892~acetylcholine-gated channel complex,GO:0030054~cell junction,GO:0031226~intrinsic component of plasma membrane,GO:0034702~ion channel complex,GO:0043235~receptor complex,GO:0044456~synapse part,GO:0045202~synapse,GO:0045211~postsynaptic membrane,GO:0097060~synaptic membrane,GO:0098590~plasma membrane region,GO:0098794~postsynapse,GO:0098…	GO:0004872~receptor activity,GO:0004889~acetylcholine-activated cation-selective channel activity,GO:0005216~ion channel activity,GO:0005230~extracellular ligand-gated ion channel activity,GO:0005231~excitatory extracellular ligand-gated ion channel activity,GO:0005261~cation channel activity,GO:0008324~cation transmembrane transporter activity,GO:0015267~channel activity,GO:0015276~ligand-gated …	IPR002394:Nicotinic acetylcholine receptor,IPR006029:Neurotransmitter-gated ion-channel transmembrane domain,IPR006201:Neurotransmitter-gated ion-channel,IPR006202:Neurotransmitter-gated ion-channel ligand-binding,IPR018000:Neurotransmitter-gated ion-channel, conserved site,IPR027361:Nicotinic acetylcholine-gated receptor, transmembrane domain,	0	0	0	Cell junction,Cell membrane,Complete proteome,Disulfide bond,Ion channel,Ion transport,Ligand-gated ion channel,Membrane,Postsynaptic cell membrane,Receptor,Reference proteome,Signal,Synapse,Transmembrane,Transmembrane helix,Transport,	0
GB42215	724950	LOC724950	integrin beta-PS-like	XR_001706478.2,XM_016917950.2	1.07906	2.11266	4.23243	-4.64046	0.000246699	0.0303826	0.630118	NO	NO	FBgn0010395	Integrin betanu subunit(Itgbn)	Drosophila melanogaster	0	GO:0002009~morphogenesis of an epithelium,GO:0002165~instar larval or pupal development,GO:0002252~immune effector process,GO:0006582~melanin metabolic process,GO:0006897~endocytosis,GO:0006909~phagocytosis,GO:0006952~defense response,GO:0006955~immune response,GO:0007155~cell adhesion,GO:0007157~heterophilic cell-cell adhesion via plasma membrane cell adhesion molecules,GO:0007160~cell-matrix ad…	GO:0005887~integral component of plasma membrane,GO:0008305~integrin complex,GO:0031226~intrinsic component of plasma membrane,GO:0043235~receptor complex,GO:0098636~protein complex involved in cell adhesion,GO:0098802~plasma membrane receptor complex,	GO:0004872~receptor activity,GO:0046982~protein heterodimerization activity,GO:0046983~protein dimerization activity,GO:0050839~cell adhesion molecule binding,GO:0060089~molecular transducer activity,	IPR002035:von Willebrand factor, type A,IPR002369:Integrin beta subunit, N-terminal,IPR013111:EGF, extracellular,IPR014836:Integrin beta subunit, cytoplasmic domain,IPR015812:Integrin beta subunit,IPR016201:Plexin-like fold,	0	PIRSF002512:integrin, beta subunit,	SM00187:INB,SM00327:VWA,SM01241:SM01241,	Cell adhesion,Complete proteome,Glycoprotein,Integrin,Membrane,Phagocytosis,Proteomics identification,Receptor,Reference proteome,Signal,Transmembrane,Transmembrane helix,	chain:Integrin beta-nu,domain:VWFA,glycosylation site:N-linked (GlcNAc...),sequence conflict,signal peptide,topological domain:Cytoplasmic,topological domain:Extracellular,transmembrane region,
GB47073	411746	LOC411746	uncharacterized LOC411746	XM_026445401.1	0.578623	1.49342	4.91184	-4.63754	0.000248218	0.0303826	0.546243	NO	NO	0	0	0	0	0	0	0	0	0	0	0	0	0
GB45836	102654510	LOC102654510	uncharacterized LOC102654510	XM_026440670.1,XM_026440674.1	0.734749	1.66411	5.51915	-4.58056	0.000279837	0.0337492	0.396291	NO	NO	0	0	0	0	0	0	0	0	0	0	0	0	0
GB47975	411223	LOC411223	esterase FE4-like	XM_026442007.1,XM_016912970.2,XM_026442008.1,XM_026442009.1	-1.49933	0.353719	5.22004	4.50051	0.000331341	0.0364117	0.274861	NO	NO	FBgn0000326	cricklet(clt)	Drosophila melanogaster	Lipid metabolism,	GO:0000003~reproduction,GO:0002009~morphogenesis of an epithelium,GO:0002165~instar larval or pupal development,GO:0007155~cell adhesion,GO:0007158~neuron cell-cell adhesion,GO:0007399~nervous system development,GO:0007416~synapse assembly,GO:0007444~imaginal disc development,GO:0007472~wing disc morphogenesis,GO:0007476~imaginal disc-derived wing morphogenesis,GO:0007552~metamorphosis,GO:0007560…	GO:0005887~integral component of plasma membrane,GO:0009986~cell surface,GO:0031226~intrinsic component of plasma membrane,GO:0045202~synapse,	GO:0004872~receptor activity,GO:0005102~receptor binding,GO:0042043~neurexin family protein binding,GO:0052689~carboxylic ester hydrolase activity,GO:0060089~molecular transducer activity,	IPR002018:Carboxylesterase, type B,IPR019819:Carboxylesterase type B, conserved site,	0	0	0	Complete proteome,Hydrolase,Proteomics identification,Reference proteome,	0
GB40168	409963	Pfrx	6-phosphofructo-2-kinase	XM_393453.7,XM_006560425.3	0.572163	1.48675	9.47909	-4.49843	0.0003328	0.0364117	0.354526	NO	NO	FBgn0027621	6-phosphofructo-2-kinase(Pfrx)	Drosophila melanogaster	0	GO:0002009~morphogenesis of an epithelium,GO:0002165~instar larval or pupal development,GO:0005975~carbohydrate metabolic process,GO:0005996~monosaccharide metabolic process,GO:0006000~fructose metabolic process,GO:0006003~fructose 2,6-bisphosphate metabolic process,GO:0006082~organic acid metabolic process,GO:0006090~pyruvate metabolic process,GO:0006091~generation of precursor metabolites and e…	0	GO:0000166~nucleotide binding,GO:0001882~nucleoside binding,GO:0001883~purine nucleoside binding,GO:0003873~6-phosphofructo-2-kinase activity,GO:0004331~fructose-2,6-bisphosphate 2-phosphatase activity,GO:0005524~ATP binding,GO:0008443~phosphofructokinase activity,GO:0016301~kinase activity,GO:0016773~phosphotransferase activity, alcohol group as acceptor,GO:0016791~phosphatase activity,GO:001707…	IPR001345:Phosphoglycerate/bisphosphoglycerate mutase, active site,IPR003094:Fructose-2,6-bisphosphatase,IPR013078:Histidine phosphatase superfamily, clade-1,IPR013079:6-phosphofructo-2-kinase,IPR027417:P-loop containing nucleoside triphosphate hydrolase,	dme00051:Fructose and mannose metabolism,	0	SM00855:SM00855,	Complete proteome,Hydrolase,Kinase,Proteomics identification,Reference proteome,Transferase,	0
GB54145	726582	LOC726582	prominin-like protein-like	XM_026444899.1,XM_026444896.1,XM_026444904.1,XM_026444902.1,XM_026444906.1,XM_026444905.1,XM_026444898.1,XM_001122309.5,XM_026444908.1,XM_026444901.1,XM_026444903.1,XM_006562939.3,XM_026444900.1	1.27018	2.41192	3.26175	-4.49139	0.000337788	0.0364117	0.390391	NO	NO	FBgn0026189	CG7740 gene product from transcript CG7740-RD(prominin-like)	Drosophila melanogaster	0	GO:0000902~cell morphogenesis,GO:0007399~nervous system development,GO:0022008~neurogenesis,GO:0030030~cell projection organization,GO:0030182~neuron differentiation,GO:0031175~neuron projection development,GO:0032989~cellular component morphogenesis,GO:0032990~cell part morphogenesis,GO:0048468~cell development,GO:0048666~neuron development,GO:0048699~generation of neurons,GO:0048812~neuron proj…	0	0	IPR008795:Prominin,	0	0	0	Complete proteome,Glycoprotein,Membrane,Proteomics identification,Reference proteome,Transmembrane,Transmembrane helix,	chain:Prominin-like protein,compositionally biased region:Poly-Arg,compositionally biased region:Poly-Gly,glycosylation site:N-linked (GlcNAc...),transmembrane region,
GB52907	413755	dsd	distracted	XM_016916690.2,XM_006560096.3,XM_016916691.2,XM_016916692.2	0.50085	1.41505	6.3985	-4.46979	0.000353578	0.0364853	0.161875	NO	NO	FBgn0039528	distracted(dsd)	Drosophila melanogaster	0	GO:0007399~nervous system development,GO:0008037~cell recognition,GO:0008038~neuron recognition,GO:0008039~synaptic target recognition,GO:0022008~neurogenesis,GO:0030182~neuron differentiation,GO:0048468~cell development,GO:0048666~neuron development,GO:0048699~generation of neurons,	0	0	IPR000742:Epidermal growth factor-like domain,IPR000859:CUB domain,IPR002049:EGF-like, laminin,IPR013032:EGF-like, conserved site,IPR015915:Kelch-type beta propeller,IPR016201:Plexin-like fold,	0	0	SM00042:CUB,SM00180:EGF_Lam,SM00181:EGF,SM00423:PSI,	Complete proteome,Disulfide bond,EGF-like domain,Laminin EGF-like domain,Membrane,Reference proteome,Repeat,Signal,Transmembrane,Transmembrane helix,	0
GB41361	724654	LOC724654	cytochrome b5 type B-like	XM_006569927.3	1.19894	2.29571	6.77677	-4.45646	0.000363694	0.0366285	0.152298	NO	NO	FBgn0036575	CG5157 gene product from transcript CG5157-RA(CG5157)	Drosophila melanogaster	0	0	0	GO:0020037~heme binding,GO:0043167~ion binding,GO:0043169~cation binding,GO:0046872~metal ion binding,GO:0046906~tetrapyrrole binding,GO:0097159~organic cyclic compound binding,GO:1901363~heterocyclic compound binding,	IPR001199:Cytochrome b5-like heme/steroid binding domain,IPR018506:Cytochrome b5, heme-binding site,	0	0	SM01117:SM01117,	Complete proteome,Heme,Iron,Metal-binding,Proteomics identification,Reference proteome,	0
GB55846	410959	kinesin-12	kinesin 12	XM_394435.7,XM_006560946.3,XM_016911175.2	1.06535	2.09267	5.83668	-4.38539	0.000422837	0.0382632	-0.0122776	NO	NO	FBgn0263076	Kinesin-like protein at 54D(Klp54D)	Drosophila melanogaster	0	GO:0006928~movement of cell or subcellular component,GO:0007017~microtubule-based process,GO:0007018~microtubule-based movement,	GO:0005871~kinesin complex,GO:0005874~microtubule,GO:0005875~microtubule associated complex,GO:0015630~microtubule cytoskeleton,GO:0099512~supramolecular fiber,GO:0099513~polymeric cytoskeletal fiber,	GO:0000166~nucleotide binding,GO:0001882~nucleoside binding,GO:0001883~purine nucleoside binding,GO:0003774~motor activity,GO:0003777~microtubule motor activity,GO:0005524~ATP binding,GO:0008017~microtubule binding,GO:0008092~cytoskeletal protein binding,GO:0015631~tubulin binding,GO:0016462~pyrophosphatase activity,GO:0016817~hydrolase activity, acting on acid anhydrides,GO:0016818~hydrolase act…	IPR001752:Kinesin, motor domain,IPR019821:Kinesin, motor region, conserved site,IPR027417:P-loop containing nucleoside triphosphate hydrolase,	0	0	SM00129:KISc,	ATP-binding,Complete proteome,Microtubule,Motor protein,Nucleotide-binding,Reference proteome,	0
GB42981	725832	B-gluc2	beta-1,3-glucan recognition protein 2	XM_001121634.5	0.679684	1.60179	8.79352	-4.37772	0.000429771	0.0382632	0.083357	NO	NO	FBgn0040323	Gram-negative bacteria binding protein 1(GNBP1)	Drosophila melanogaster	0	GO:0000270~peptidoglycan metabolic process,GO:0002218~activation of innate immune response,GO:0002253~activation of immune response,GO:0002682~regulation of immune system process,GO:0002684~positive regulation of immune system process,GO:0002757~immune response-activating signal transduction,GO:0002758~innate immune response-activating signal transduction,GO:0002764~immune response-regulating sig…	GO:0005576~extracellular region,GO:0031225~anchored component of membrane,GO:0031226~intrinsic component of plasma membrane,GO:0046658~anchored component of plasma membrane,	GO:0001530~lipopolysaccharide binding,GO:0001871~pattern binding,GO:0001872~(1->3)-beta-D-glucan binding,GO:0004553~hydrolase activity, hydrolyzing O-glycosyl compounds,GO:0004871~signal transducer activity,GO:0004872~receptor activity,GO:0005539~glycosaminoglycan binding,GO:0008289~lipid binding,GO:0008329~signaling pattern recognition receptor activity,GO:0016798~hydrolase activity, acting on g…	IPR000757:Glycoside hydrolase, family 16,IPR013320:Concanavalin A-like lectin/glucanase, subgroup,	0	0	0	Cell membrane,Complete proteome,Glycoprotein,GPI-anchor,Immunity,Innate immunity,Lipoprotein,Membrane,Reference proteome,Signal,	chain:Gram-negative bacteria-binding protein 1,glycosylation site:N-linked (GlcNAc...),sequence conflict,signal peptide,
GB54210	412617	LOC412617	thyroid receptor-interacting protein 6-like	XM_006563048.3,XM_006563047.3,XM_006563050.3	0.705862	1.63112	6.28379	-4.37701	0.000430418	0.0382632	-0.0323431	NO	NO	FBgn0030530	Ajuba LIM protein(jub)	Drosophila melanogaster	0	GO:0000003~reproduction,GO:0000278~mitotic cell cycle,GO:0000280~nuclear division,GO:0001666~response to hypoxia,GO:0002064~epithelial cell development,GO:0002065~columnar/cuboidal epithelial cell differentiation,GO:0002066~columnar/cuboidal epithelial cell development,GO:0003006~developmental process involved in reproduction,GO:0006355~regulation of transcription, DNA-templated,GO:0006412~transl…	GO:0000242~pericentriolar material,GO:0000932~cytoplasmic mRNA processing body,GO:0005667~transcription factor complex,GO:0005813~centrosome,GO:0005815~microtubule organizing center,GO:0005911~cell-cell junction,GO:0005912~adherens junction,GO:0005938~cell cortex,GO:0015630~microtubule cytoskeleton,GO:0030054~cell junction,GO:0030529~intracellular ribonucleoprotein complex,GO:0035770~ribonucleopr…	GO:0000988~transcription factor activity, protein binding,GO:0000989~transcription factor activity, transcription factor binding,GO:0003712~transcription cofactor activity,GO:0003714~transcription corepressor activity,GO:0003779~actin binding,GO:0008092~cytoskeletal protein binding,GO:0008270~zinc ion binding,GO:0043167~ion binding,GO:0043169~cation binding,GO:0046872~metal ion binding,GO:0046914…	IPR001781:Zinc finger, LIM-type,	dme04391:Hippo signaling pathway - fly,	0	SM00132:LIM,	Alternative splicing,Cell junction,Coiled coil,Complete proteome,LIM domain,Metal-binding,Reference proteome,Repeat,Zinc,	0
GB48868	409678	#N/A	#N/A	#N/A	-0.655006	0.635073	2.19842	4.37321	0.000433908	0.0382632	0.13411	NO	NO	FBgn0260487	CG42534 gene product from transcript CG42534-RC(CG42534)	Drosophila melanogaster	0	0	0	0	IPR002110:Ankyrin repeat,IPR020683:Ankyrin repeat-containing domain,	0	0	SM00248:ANK,	ANK repeat,Complete proteome,Reference proteome,	0
GB51354	552100	#N/A	#N/A	#N/A	-0.528487	0.693281	4.04089	4.35577	0.000450279	0.0389629	0.0618123	NO	NO	FBgn0003028	CG6824 gene product from transcript CG6824-RE(ovo)	Drosophila melanogaster	0	GO:0000003~reproduction,GO:0000122~negative regulation of transcription from RNA polymerase II promoter,GO:0000902~cell morphogenesis,GO:0002009~morphogenesis of an epithelium,GO:0002165~instar larval or pupal development,GO:0003002~regionalization,GO:0003006~developmental process involved in reproduction,GO:0006259~DNA metabolic process,GO:0006351~transcription, DNA-templated,GO:0006355~regulati…	0	GO:0000981~RNA polymerase II transcription factor activity, sequence-specific DNA binding,GO:0001071~nucleic acid binding transcription factor activity,GO:0003676~nucleic acid binding,GO:0003677~DNA binding,GO:0003700~transcription factor activity, sequence-specific DNA binding,GO:0043167~ion binding,GO:0043169~cation binding,GO:0043565~sequence-specific DNA binding,GO:0046872~metal ion binding,G…	IPR007087:Zinc finger, C2H2,IPR013087:Zinc finger C2H2-type/integrase DNA-binding domain,IPR015880:Zinc finger, C2H2-like,	0	0	SM00355:ZnF_C2H2,	Alternative splicing,Complete proteome,Cytoplasm,Developmental protein,Differentiation,DNA-binding,Metal-binding,Nucleus,Oogenesis,Reference proteome,Repeat,Transcription,Transcription regulation,Zinc,Zinc-finger,	chain:Protein ovo,compositionally biased region:Ala-rich,compositionally biased region:Asn-rich,compositionally biased region:Gln-rich,compositionally biased region:Glu-rich,compositionally biased region:Gly-rich,compositionally biased region:His-rich,compositionally biased region:Pro-rich,compositionally biased region:Ser-rich,sequence conflict,splice variant,zinc finger region:C2H2-type 1,zinc …
GB49638	412690	Zdhhc6	probable palmitoyltransferase Zdhhc6	XM_396145.7	0.385017	1.30588	3.87225	-4.33978	0.000465849	0.0393858	0.0398647	NO	NO	FBgn0035970	CG4483 gene product from transcript CG4483-RA(CG4483)	Drosophila melanogaster	General function prediction only,	GO:0006464~cellular protein modification process,GO:0006497~protein lipidation,GO:0018345~protein palmitoylation,GO:0034645~cellular macromolecule biosynthetic process,GO:0036211~protein modification process,GO:0042157~lipoprotein metabolic process,GO:0042158~lipoprotein biosynthetic process,GO:0043543~protein acylation,	GO:0005783~endoplasmic reticulum,	GO:0008270~zinc ion binding,GO:0016409~palmitoyltransferase activity,GO:0016417~S-acyltransferase activity,GO:0016746~transferase activity, transferring acyl groups,GO:0016747~transferase activity, transferring acyl groups other than amino-acyl groups,GO:0019706~protein-cysteine S-palmitoyltransferase activity,GO:0019707~protein-cysteine S-acyltransferase activity,GO:0043167~ion binding,GO:004316…	IPR001594:Zinc finger, DHHC-type, palmitoyltransferase,	0	0	0	Acyltransferase,Complete proteome,Membrane,Reference proteome,Transferase,Transmembrane,Transmembrane helix,	0
GB42701	100576902	LOC100576902	uncharacterized LOC100576902	XM_026442832.1	1.28596	2.43844	2.57498	-4.28933	0.000518629	0.0405413	-0.000558098	NO	NO	0	0	0	0	0	0	0	0	0	0	0	0	0
GB42979	551188	LOC551188	ankyrin repeat and BTB/POZ domain-containing protein BTBD11-like	XM_006569986.3,XM_006569987.3,XM_623582.6	0.654805	1.5744	5.24641	-4.26311	0.000548417	0.0405413	-0.245816	NO	NO	FBgn0264711	CG43980 gene product from transcript CG43980-RB(CG43980)	Drosophila melanogaster	0	GO:0006464~cellular protein modification process,GO:0006508~proteolysis,GO:0006511~ubiquitin-dependent protein catabolic process,GO:0009057~macromolecule catabolic process,GO:0010498~proteasomal protein catabolic process,GO:0016567~protein ubiquitination,GO:0019941~modification-dependent protein catabolic process,GO:0030162~regulation of proteolysis,GO:0030163~protein catabolic process,GO:0032446…	GO:0000151~ubiquitin ligase complex,GO:0019005~SCF ubiquitin ligase complex,GO:0031461~cullin-RING ubiquitin ligase complex,	GO:0019899~enzyme binding,GO:0031625~ubiquitin protein ligase binding,GO:0044389~ubiquitin-like protein ligase binding,GO:0046982~protein heterodimerization activity,GO:0046983~protein dimerization activity,	IPR000210:BTB/POZ-like,IPR002110:Ankyrin repeat,IPR009072:Histone-fold,IPR011333:BTB/POZ fold,IPR020683:Ankyrin repeat-containing domain,	0	0	SM00225:BTB,SM00248:ANK,	ANK repeat,Complete proteome,Reference proteome,	0
GB40283	409715	LOC409715	bumetanide-sensitive sodium-(potassium)-chloride cotransporter-like	XM_003251121.4,XM_016915937.2	0.55831	1.47254	7.13039	-4.25902	0.000553212	0.0405413	-0.245663	NO	NO	FBgn0051547	CG31547 gene product from transcript CG31547-RB(CG31547)	Drosophila melanogaster	0	GO:0003333~amino acid transmembrane transport,GO:0015849~organic acid transport,GO:0055085~transmembrane transport,GO:0071705~nitrogen compound transport,GO:1903825~organic acid transmembrane transport,GO:1905039~carboxylic acid transmembrane transport,	0	GO:0005342~organic acid transmembrane transporter activity,GO:0008324~cation transmembrane transporter activity,GO:0008509~anion transmembrane transporter activity,GO:0015103~inorganic anion transmembrane transporter activity,GO:0015108~chloride transmembrane transporter activity,GO:0015171~amino acid transmembrane transporter activity,GO:0015291~secondary active transmembrane transporter activit…	IPR004841:Amino acid permease domain,IPR004842:Na/K/Cl co-transporter superfamily,IPR018491:K/Cl co-transporter, type 1/type 3,	0	0	0	Complete proteome,Membrane,Reference proteome,Transmembrane,Transmembrane helix,	0
GB41912	552024	#N/A	#N/A	#N/A	-1.1463	0.451783	4.65932	4.25695	0.00055566	0.0405413	-0.175428	NO	NO	FBgn0027597	CG17712 gene product from transcript CG17712-RA(CG17712)	Drosophila melanogaster	General function prediction only,	GO:0055114~oxidation-reduction process,	0	0	IPR000683:Oxidoreductase, N-terminal,IPR016040:NAD(P)-binding domain,	0	0	0	Complete proteome,Oxidoreductase,Reference proteome,	0
	113218549	#N/A	#N/A	XR_003304541.1	1.21958	2.3288	7.40199	-4.25688	0.000555741	0.0405413	-0.228677	NO	NO	0	0	0	0	0	0	0	0	0	0	0	0	0
GB40931	409781	LOC409781	uncharacterized LOC409781	XM_006561070.3	0.887013	1.84934	4.04206	-4.25487	0.000558124	0.0405413	-0.139875	NO	NO	FBgn0029710	CG3568 gene product from transcript CG3568-RA(CG3568)	Drosophila melanogaster	0	0	0	0	0	0	0	0	Complete proteome,Reference proteome,	0
GB51683	409533	LOC409533	annexin-B9-like	XM_006569731.3,XM_623622.6,XM_006569730.3	0.552937	1.46707	11.0386	-4.25472	0.000558304	0.0405413	-0.0871617	NO	NO	FBgn0030749	Annexin B11(AnxB11)	Drosophila melanogaster	0	GO:0000902~cell morphogenesis,GO:0007155~cell adhesion,GO:0008360~regulation of cell shape,GO:0022603~regulation of anatomical structure morphogenesis,GO:0022604~regulation of cell morphogenesis,GO:0022610~biological adhesion,GO:0032989~cellular component morphogenesis,GO:0051128~regulation of cellular component organization,	0	GO:0003779~actin binding,GO:0005509~calcium ion binding,GO:0005543~phospholipid binding,GO:0005544~calcium-dependent phospholipid binding,GO:0008092~cytoskeletal protein binding,GO:0008289~lipid binding,GO:0043167~ion binding,GO:0043169~cation binding,GO:0046872~metal ion binding,	IPR001464:Annexin,IPR018252:Annexin repeat, conserved site,IPR018502:Annexin repeat,	0	0	SM00335:ANX,	Alternative splicing,Annexin,Calcium,Calcium/phospholipid-binding,Complete proteome,Reference proteome,Repeat,	chain:Annexin-B11,repeat:Annexin 1,repeat:Annexin 2,repeat:Annexin 3,repeat:Annexin 4,
GB51625	724638	LOC724638	H/ACA ribonucleoprotein complex subunit 3	XM_001120529.4	-0.411691	0.751742	4.04586	4.25446	0.00055861	0.0405413	-0.142014	NO	NO	FBgn0033548	CG7637 gene product from transcript CG7637-RA(CG7637)	Drosophila melanogaster	0	GO:0000154~rRNA modification,GO:0000723~telomere maintenance,GO:0001522~pseudouridine synthesis,GO:0006259~DNA metabolic process,GO:0006278~RNA-dependent DNA biosynthetic process,GO:0006364~rRNA processing,GO:0006396~RNA processing,GO:0006403~RNA localization,GO:0007004~telomere maintenance via telomerase,GO:0009267~cellular response to starvation,GO:0009451~RNA modification,GO:0009605~response t…	GO:0005654~nucleoplasm,GO:0005697~telomerase holoenzyme complex,GO:0005730~nucleolus,GO:0005732~small nucleolar ribonucleoprotein complex,GO:0015030~Cajal body,GO:0016604~nuclear body,GO:0030529~intracellular ribonucleoprotein complex,GO:0031429~box H/ACA snoRNP complex,GO:0044451~nucleoplasm part,GO:0044452~nucleolar part,GO:0072588~box H/ACA RNP complex,GO:0072589~box H/ACA scaRNP complex,GO:00…	GO:0003676~nucleic acid binding,GO:0003723~RNA binding,GO:0030515~snoRNA binding,GO:0034513~box H/ACA snoRNA binding,GO:0070034~telomerase RNA binding,GO:0097159~organic cyclic compound binding,GO:1901363~heterocyclic compound binding,	IPR007264:H/ACA ribonucleoprotein complex, subunit Nop10,	dme03008:Ribosome biogenesis in eukaryotes,	0	0	Complete proteome,Nucleus,Reference proteome,Ribonucleoprotein,Ribosome biogenesis,rRNA processing,	chain:H/ACA ribonucleoprotein complex subunit 3,
GB49129	408761	bif	bifocal	XM_392295.6	1.43382	2.70162	5.18897	-4.23892	0.00057743	0.0409182	-0.267951	NO	NO	0	0	0	0	0	0	0	0	0	0	0	0	0
GB52826	552432	LOC552432	transmembrane protein 184C-like	XM_016913661.2,XM_026442530.1	0.313506	1.24272	5.50379	-4.23735	0.000579364	0.0409182	-0.316043	NO	NO	FBgn0032172	CG5850 gene product from transcript CG5850-RD(CG5850)	Drosophila melanogaster	0	0	0	0	IPR005178:Organic solute transporter Ost-alpha,	0	0	0	Complete proteome,Membrane,Proteomics identification,Reference proteome,Transmembrane,Transmembrane helix,	0
	107965219	#N/A	#N/A	XM_016915072.2,XM_016915071.2	2.60284	6.07482	0.980554	-4.23368	0.000583915	0.0409182	-0.261631	NO	NO	FBgn0033196	CG1358 gene product from transcript CG1358-RD(CG1358)	Drosophila melanogaster	0	GO:0055085~transmembrane transport,	0	0	IPR011701:Major facilitator superfamily,IPR020846:Major facilitator superfamily domain,	0	0	0	Complete proteome,Membrane,Proteomics identification,Reference proteome,Transmembrane,Transmembrane helix,	0
GB54263	411711	LOC411711	integrator complex subunit 6-like	XM_395179.6	0.411726	1.33028	4.24051	-4.15659	0.000688377	0.0458974	-0.368546	NO	NO	FBgn0261383	Integrator 6(IntS6)	Drosophila melanogaster	0	GO:0006396~RNA processing,GO:0010467~gene expression,GO:0016070~RNA metabolic process,GO:0016073~snRNA metabolic process,GO:0016180~snRNA processing,GO:0031123~RNA 3'-end processing,GO:0034470~ncRNA processing,GO:0034472~snRNA 3'-end processing,GO:0034660~ncRNA metabolic process,GO:0043628~ncRNA 3'-end processing,	GO:0000428~DNA-directed RNA polymerase complex,GO:0005654~nucleoplasm,GO:0016591~DNA-directed RNA polymerase II, holoenzyme,GO:0030880~RNA polymerase complex,GO:0032039~integrator complex,GO:0044451~nucleoplasm part,GO:0055029~nuclear DNA-directed RNA polymerase complex,GO:0061695~transferase complex, transferring phosphorus-containing groups,	0	IPR002035:von Willebrand factor, type A,	0	0	0	Complete proteome,Nucleus,Reference proteome,	0
	725784	LOC725784	uncharacterized LOC725784	XM_001121591.5,XM_006564900.3	-1.36401	0.3885	5.22497	4.12329	0.000739169	0.0481673	-0.502169	NO	NO	0	0	0	0	0	0	0	0	0	0	0	0	0
GB42508	724859	Myo9	myosin 9	XM_016912614.2,XM_016912612.2,XM_026441123.1,XM_016912613.2,XM_016912615.2,XM_016912616.2	0.628492	1.54595	3.67656	-4.11248	0.000756451	0.0481673	-0.394655	NO	NO	0	0	0	0	0	0	0	0	0	0	0	0	0
GB48526	409291	LOC409291	protein fem-1 homolog CG6966-like	XM_392810.6,XM_016912718.2,XM_006564121.3	-0.46263	0.725662	7.72042	4.10896	0.000762177	0.0481673	-0.517107	NO	NO	FBgn0039590	CG10011 gene product from transcript CG10011-RA(CG10011)	Drosophila melanogaster	General function prediction only,	GO:0006886~intracellular protein transport,GO:0007034~vacuolar transport,GO:0008104~protein localization,GO:0015031~protein transport,GO:0016192~vesicle-mediated transport,GO:0016197~endosomal transport,GO:0033036~macromolecule localization,GO:0034613~cellular protein localization,GO:0045184~establishment of protein localization,GO:0046907~intracellular transport,GO:0051641~cellular localization,…	0	0	IPR002110:Ankyrin repeat,IPR020683:Ankyrin repeat-containing domain,	0	0	SM00248:ANK,	ANK repeat,Complete proteome,Reference proteome,	0
GB45075	726180	LOC726180	uncharacterized LOC726180	XM_006566309.3,XM_001121937.5,XM_016914838.2	-1.21481	0.43083	3.20639	4.10895	0.000762191	0.0481673	-0.364421	NO	NO	0	0	0	0	0	0	0	0	0	0	0	0	0
GB48638	408834	Atg6	autophagy-specific gene 6	XM_392365.5,XM_006564732.3	-0.470367	0.721781	3.86005	4.10813	0.000763535	0.0481673	-0.422422	NO	NO	FBgn0264325	Autophagy-related 6(Atg6)	Drosophila melanogaster	0	GO:0000045~autophagosome assembly,GO:0002165~instar larval or pupal development,GO:0002520~immune system development,GO:0002682~regulation of immune system process,GO:0002683~negative regulation of immune system process,GO:0006605~protein targeting,GO:0006623~protein targeting to vacuole,GO:0006886~intracellular protein transport,GO:0006897~endocytosis,GO:0006914~autophagy,GO:0006952~defense resp…	GO:0000407~pre-autophagosomal structure,GO:0005942~phosphatidylinositol 3-kinase complex,GO:0016023~cytoplasmic, membrane-bounded vesicle,GO:0019898~extrinsic component of membrane,GO:0031988~membrane-bounded vesicle,GO:0034271~phosphatidylinositol 3-kinase complex, class III, type I,GO:0034272~phosphatidylinositol 3-kinase complex, class III, type II,GO:0035032~phosphatidylinositol 3-kinase comp…	0	IPR007243:Beclin family,	dme04140:Regulation of autophagy,	0	0	Coiled coil,Complete proteome,Reference proteome,	chain:Beclin-1-like protein,

## Sheet: S3-FB SEvsHS DEGs
Supplemental Table 3. Genes that were differentially expressed in the fat bodies (FB) of queens that were injected with semen (SE) as compared to queens injected with Hayes solution (HS). Cells that are highlighed in yellow indicate genes that were also differentially expressed in the fat bodies of seminal fluid-injected queens (SF) as compared to HS queens. Cells that are highlighed in green ind…
BEEBASE	GeneID	gene symbol	Gene_description	RNA_transcripts	logFC	FC	AveExpr	t	P.Value	adj.P.Val	B	Is DEG also in S2?	Is DEG also in S2,S4,S5?	Flybase	Gene Name	Species	COG_ONTOLOGY	GOTERM_BP_FAT	GOTERM_CC_FAT	GOTERM_MF_FAT	INTERPRO	KEGG_PATHWAY	PIR_SUPERFAMILY	SMART	UP_KEYWORDS	UP_SEQ_FEATURE
GB46795	413021	LOC413021	papilin-like	XM_006562179.2,XM_006562183.3,XM_006562182.3,XM_006562181.3,XM_006562184.3,XM_006562186.3,XM_006562180.3	-1.19439	0.436971	6.70042	7.304	1.39916e-06	0.00167869	5.56614	YES	YES	FBgn0003137	Papilin(Ppn)	Drosophila melanogaster	0	GO:0030198~extracellular matrix organization,GO:0043062~extracellular structure organization,	GO:0005576~extracellular region,GO:0005578~proteinaceous extracellular matrix,GO:0005604~basement membrane,GO:0031012~extracellular matrix,GO:0044420~extracellular matrix component,GO:0044421~extracellular region part,	GO:0004175~endopeptidase activity,GO:0004222~metalloendopeptidase activity,GO:0004857~enzyme inhibitor activity,GO:0004866~endopeptidase inhibitor activity,GO:0004867~serine-type endopeptidase inhibitor activity,GO:0005198~structural molecule activity,GO:0005201~extracellular matrix structural constituent,GO:0008233~peptidase activity,GO:0008237~metallopeptidase activity,GO:0008270~zinc ion bindi…	IPR000884:Thrombospondin, type 1 repeat,IPR002223:Proteinase inhibitor I2, Kunitz metazoa,IPR003598:Immunoglobulin subtype 2,IPR003599:Immunoglobulin subtype,IPR007110:Immunoglobulin-like domain,IPR008197:Whey acidic protein-type 4-disulphide core,IPR010294:ADAM-TS Spacer 1,IPR010909:PLAC,IPR013098:Immunoglobulin I-set,IPR013273:Peptidase M12B, ADAM-TS,IPR013783:Immunoglobulin-like fold,IPR020901…	0	0	SM00131:KU,SM00209:TSP1,SM00217:WAP,SM00408:IGc2,SM00409:IG,	Alternative splicing,Basement membrane,Complete proteome,Developmental protein,Direct protein sequencing,Disulfide bond,Extracellular matrix,Glycoprotein,Immunoglobulin domain,Protease inhibitor,Proteoglycan,Reference proteome,Repeat,Secreted,Serine protease inhibitor,Signal,Sulfation,	chain:Papilin,compositionally biased region:Cys-rich,compositionally biased region:Ser-rich,disulfide bond,domain:BPTI/Kunitz inhibitor 1,domain:BPTI/Kunitz inhibitor 10,domain:BPTI/Kunitz inhibitor 11,domain:BPTI/Kunitz inhibitor 12,domain:BPTI/Kunitz inhibitor 2,domain:BPTI/Kunitz inhibitor 3,domain:BPTI/Kunitz inhibitor 4,domain:BPTI/Kunitz inhibitor 5,domain:BPTI/Kunitz inhibitor 6,domain:BPT…
GB47463	411704	LOC411704	heterotrimeric G protein alpha subunit-like protein	XM_395172.6	0.798506	1.7393	5.56631	-4.42025	0.000392698	0.0257641	0.111102	YES	YES	FBgn0001104	G protein alpha i subunit(Galphai)	Drosophila melanogaster	0	GO:0000226~microtubule cytoskeleton organization,GO:0001709~cell fate determination,GO:0001885~endothelial cell development,GO:0002064~epithelial cell development,GO:0003158~endothelium development,GO:0007010~cytoskeleton organization,GO:0007017~microtubule-based process,GO:0007043~cell-cell junction assembly,GO:0007049~cell cycle,GO:0007163~establishment or maintenance of cell polarity,GO:000718…	GO:0005834~heterotrimeric G-protein complex,GO:0005938~cell cortex,GO:0009898~cytoplasmic side of plasma membrane,GO:0016324~apical plasma membrane,GO:0019897~extrinsic component of plasma membrane,GO:0019898~extrinsic component of membrane,GO:0031234~extrinsic component of cytoplasmic side of plasma membrane,GO:0044448~cell cortex part,GO:0045177~apical part of cell,GO:0045179~apical cortex,GO:0…	GO:0000166~nucleotide binding,GO:0001664~G-protein coupled receptor binding,GO:0001882~nucleoside binding,GO:0001883~purine nucleoside binding,GO:0003676~nucleic acid binding,GO:0003677~DNA binding,GO:0003924~GTPase activity,GO:0004871~signal transducer activity,GO:0005102~receptor binding,GO:0005525~GTP binding,GO:0016462~pyrophosphatase activity,GO:0016817~hydrolase activity, acting on acid anh…	IPR001019:Guanine nucleotide binding protein (G-protein), alpha subunit,IPR001408:G-protein alpha subunit, group I,IPR011025:G protein alpha subunit, helical insertion,IPR027417:P-loop containing nucleoside triphosphate hydrolase,	0	0	SM00275:SM00275,	Cell membrane,Complete proteome,Differentiation,GTP-binding,Lipoprotein,Magnesium,Membrane,Metal-binding,Myristate,Nucleotide-binding,Palmitate,Reference proteome,Transducer,	chain:Guanine nucleotide-binding protein G(i) subunit alpha 65A,lipid moiety-binding region:N-myristoyl glycine,lipid moiety-binding region:S-palmitoyl cysteine,nucleotide phosphate-binding region:GTP,sequence conflict,
	102655893	LOC102655893	uncharacterized LOC102655893	XR_409688.3	0.953301	1.9363	1.87492	-4.17089	0.000667665	0.0314685	-0.311043	YES	YES	0	0	0	0	0	0	0	0	0	0	0	0	0
	107964400	#N/A	#N/A	#N/A	0.740374	1.67061	3.11888	-3.92288	0.00113569	0.0399108	-0.708481	YES	YES	FBgn0034880	Integrin alphaPS5 subunit(ItgaPS5)	Drosophila melanogaster	0	GO:0000003~reproduction,GO:0001555~oocyte growth,GO:0003006~developmental process involved in reproduction,GO:0007155~cell adhesion,GO:0007157~heterophilic cell-cell adhesion via plasma membrane cell adhesion molecules,GO:0007160~cell-matrix adhesion,GO:0007166~cell surface receptor signaling pathway,GO:0007229~integrin-mediated signaling pathway,GO:0007276~gamete generation,GO:0007281~germ cell …	GO:0005887~integral component of plasma membrane,GO:0008305~integrin complex,GO:0031226~intrinsic component of plasma membrane,GO:0043235~receptor complex,GO:0098636~protein complex involved in cell adhesion,GO:0098802~plasma membrane receptor complex,	GO:0004872~receptor activity,GO:0046982~protein heterodimerization activity,GO:0046983~protein dimerization activity,GO:0050839~cell adhesion molecule binding,GO:0060089~molecular transducer activity,	IPR000413:Integrin alpha chain,IPR013519:Integrin alpha beta-propellor,IPR013649:Integrin alpha-2,	0	0	SM00191:Int_alpha,	Cell adhesion,Complete proteome,Glycoprotein,Integrin,Membrane,Receptor,Reference proteome,Repeat,Signal,Transmembrane,Transmembrane helix,	chain:Integrin alpha-PS5,glycosylation site:N-linked (GlcNAc...),repeat:FG-GAP 1,repeat:FG-GAP 2,repeat:FG-GAP 3,repeat:FG-GAP 4,repeat:FG-GAP 5,repeat:FG-GAP 6,repeat:FG-GAP 7,signal peptide,topological domain:Cytoplasmic,topological domain:Extracellular,transmembrane region,
GB40128	726547	LOC726547	uncharacterized LOC726547	XM_006560357.3,XM_006560348.3,XM_006560347.3,XM_006560350.3,XM_006560349.3,XM_006560352.3,XM_026444575.1,XM_006560355.3,XM_006560353.3,XM_006560356.3,XM_006560354.3,XM_016915754.2,XR_003305928.1,XM_026444576.1,XM_026444577.1,XM_016915756.2,XM_016915755.2,XM_016915753.2	-0.999793	0.500072	6.28796	10.1885	1.4482e-08	0.000118767	9.84336	YES	NO	FBgn0264442	abrupt(ab)	Drosophila melanogaster	0	GO:0000003~reproduction,GO:0000122~negative regulation of transcription from RNA polymerase II promoter,GO:0000902~cell morphogenesis,GO:0000904~cell morphogenesis involved in differentiation,GO:0001667~ameboidal-type cell migration,GO:0002009~morphogenesis of an epithelium,GO:0002064~epithelial cell development,GO:0002065~columnar/cuboidal epithelial cell differentiation,GO:0002066~columnar/cubo…	0	GO:0001071~nucleic acid binding transcription factor activity,GO:0003676~nucleic acid binding,GO:0003677~DNA binding,GO:0003700~transcription factor activity, sequence-specific DNA binding,GO:0043167~ion binding,GO:0043169~cation binding,GO:0046872~metal ion binding,GO:0097159~organic cyclic compound binding,GO:1901363~heterocyclic compound binding,	IPR000210:BTB/POZ-like,IPR007087:Zinc finger, C2H2,IPR011333:BTB/POZ fold,IPR013087:Zinc finger C2H2-type/integrase DNA-binding domain,IPR015880:Zinc finger, C2H2-like,	0	0	SM00225:BTB,SM00355:ZnF_C2H2,	Alternative splicing,Complete proteome,Developmental protein,DNA-binding,Metal-binding,Nucleus,Phosphoprotein,Reference proteome,Repeat,Transcription,Transcription regulation,Zinc,Zinc-finger,	chain:Protein abrupt,compositionally biased region:Ala/Asn/Ser-rich,domain:BTB,modified residue,mutagenesis site,sequence conflict,splice variant,zinc finger region:C2H2-type 1,zinc finger region:C2H2-type 2,
GB52275	726880	LOC726880	pancreatic lipase-related protein 2-like	XM_026442630.1,XM_026442631.1,XM_026442632.1,XM_026442633.1,NM_001242576.1	0.771329	1.70684	6.60742	-9.06117	7.68309e-08	0.000220357	8.318	YES	NO	FBgn0029831	CG5966 gene product from transcript CG5966-RB(CG5966)	Drosophila melanogaster	0	GO:0002009~morphogenesis of an epithelium,GO:0002165~instar larval or pupal development,GO:0006629~lipid metabolic process,GO:0007444~imaginal disc development,GO:0007472~wing disc morphogenesis,GO:0007476~imaginal disc-derived wing morphogenesis,GO:0007552~metamorphosis,GO:0007560~imaginal disc morphogenesis,GO:0009791~post-embryonic development,GO:0009886~post-embryonic morphogenesis,GO:0009887…	GO:0005576~extracellular region,	GO:0016298~lipase activity,GO:0052689~carboxylic ester hydrolase activity,	IPR000734:Lipase,IPR013818:Lipase, N-terminal,IPR016272:Lipoprotein lipase, LIPH,	dme00561:Glycerolipid metabolism,dme01100:Metabolic pathways,	PIRSF000865:lipoprotein lipase, LIPH type,	0	Complete proteome,Hydrolase,Reference proteome,Secreted,	0
GB46223	677673	Obp14	odorant binding protein 14	NM_001040223.1	1.8981	3.72722	8.79239	-8.9052	9.78823e-08	0.000220357	7.95302	YES	NO	FBgn0034475	Odorant-binding protein 56h(Obp56h)	Drosophila melanogaster	0	GO:0003008~system process,GO:0007600~sensory perception,GO:0007606~sensory perception of chemical stimulus,GO:0007608~sensory perception of smell,GO:0007610~behavior,GO:0007635~chemosensory behavior,GO:0010033~response to organic substance,GO:0019236~response to pheromone,GO:0042048~olfactory behavior,GO:0044708~single-organism behavior,GO:0050877~neurological system process,	GO:0005576~extracellular region,	GO:0005549~odorant binding,	IPR006170:Pheromone/general odorant binding protein,	0	0	SM00708:PhBP,	Complete proteome,Disulfide bond,Olfaction,Polymorphism,Reference proteome,Secreted,Sensory transduction,Signal,Transport,	chain:General odorant-binding protein 56h,disulfide bond,sequence variant,signal peptide,
GB51651	413263	LOC413263	putative inorganic phosphate cotransporter-like	XM_006569816.3,XM_006569814.3,XM_006569813.3,XM_016913435.2	1.0382	2.05367	5.75655	-8.84545	1.07478e-07	0.000220357	8.00226	YES	NO	FBgn0029727	CG6978 gene product from transcript CG6978-RA(CG6978)	Drosophila melanogaster	0	GO:0006811~ion transport,GO:0006820~anion transport,GO:0055085~transmembrane transport,	0	0	IPR011701:Major facilitator superfamily,IPR020846:Major facilitator superfamily domain,	0	0	0	Complete proteome,Membrane,Reference proteome,Transmembrane,Transmembrane helix,	0
GB44824	409042	Crzr	corazonin receptor	NM_001143921.1,XM_006568495.3,XM_026439655.1	-1.6492	0.318817	4.77171	8.0606	3.8227e-07	0.000626999	6.77225	YES	NO	FBgn0036278	Corazonin receptor(CrzR)	Drosophila melanogaster	0	GO:0006081~cellular aldehyde metabolic process,GO:0006117~acetaldehyde metabolic process,GO:0007186~G-protein coupled receptor signaling pathway,GO:0007200~phospholipase C-activating G-protein coupled receptor signaling pathway,GO:0007218~neuropeptide signaling pathway,GO:0007610~behavior,GO:0010033~response to organic substance,GO:0030534~adult behavior,GO:0044708~single-organism behavior,GO:004…	GO:0005887~integral component of plasma membrane,GO:0031226~intrinsic component of plasma membrane,	GO:0001653~peptide receptor activity,GO:0004871~signal transducer activity,GO:0004872~receptor activity,GO:0004888~transmembrane signaling receptor activity,GO:0004930~G-protein coupled receptor activity,GO:0008188~neuropeptide receptor activity,GO:0008528~G-protein coupled peptide receptor activity,GO:0035237~corazonin receptor activity,GO:0038023~signaling receptor activity,GO:0060089~molecular…	IPR000276:G protein-coupled receptor, rhodopsin-like,IPR017452:GPCR, rhodopsin-like, 7TM,	0	0	0	Complete proteome,G-protein coupled receptor,Membrane,Receptor,Reference proteome,Transducer,Transmembrane,Transmembrane helix,	0
GB50655	726371	LOC726371	cysteine dioxygenase type 1-like	XM_026444708.1	-1.77422	0.292352	5.63034	7.29053	1.43286e-06	0.00167869	5.54053	YES	NO	FBgn0034364	CG5493 gene product from transcript CG5493-RB(CG5493)	Drosophila melanogaster	0	GO:0000096~sulfur amino acid metabolic process,GO:0000097~sulfur amino acid biosynthetic process,GO:0006082~organic acid metabolic process,GO:0006090~pyruvate metabolic process,GO:0006520~cellular amino acid metabolic process,GO:0006790~sulfur compound metabolic process,GO:0009063~cellular amino acid catabolic process,GO:0016053~organic acid biosynthetic process,GO:0016054~organic acid catabolic …	GO:0005829~cytosol,	GO:0005506~iron ion binding,GO:0016701~oxidoreductase activity, acting on single donors with incorporation of molecular oxygen,GO:0016702~oxidoreductase activity, acting on single donors with incorporation of molecular oxygen, incorporation of two atoms of oxygen,GO:0017172~cysteine dioxygenase activity,GO:0043167~ion binding,GO:0043169~cation binding,GO:0046872~metal ion binding,GO:0046914~trans…	IPR010300:Cysteine dioxygenase type I,IPR011051:RmlC-like cupin domain,IPR014710:RmlC-like jelly roll fold,	dme00270:Cysteine and methionine metabolism,dme00430:Taurine and hypotaurine metabolism,dme01100:Metabolic pathways,	0	0	Complete proteome,Iron,Metal-binding,Oxidoreductase,Reference proteome,Thioether bond,	0
	100216325	Emc	extra macrochaetae	NM_001141964.1	-0.789199	0.578665	7.13516	6.96249	2.5767e-06	0.00211315	4.98144	YES	NO	FBgn0000575	extra macrochaetae(emc)	Drosophila melanogaster	0	GO:0000003~reproduction,GO:0000122~negative regulation of transcription from RNA polymerase II promoter,GO:0001654~eye development,GO:0001700~embryonic development via the syncytial blastoderm,GO:0001745~compound eye morphogenesis,GO:0001751~compound eye photoreceptor cell differentiation,GO:0001752~compound eye photoreceptor fate commitment,GO:0001754~eye photoreceptor cell differentiation,GO:00…	GO:0005654~nucleoplasm,	GO:0000988~transcription factor activity, protein binding,GO:0000989~transcription factor activity, transcription factor binding,GO:0001076~transcription factor activity, RNA polymerase II transcription factor binding,GO:0001191~transcriptional repressor activity, RNA polymerase II transcription factor binding,GO:0046982~protein heterodimerization activity,GO:0046983~protein dimerization activity,	IPR011598:Myc-type, basic helix-loop-helix (bHLH) domain,	dme04350:TGF-beta signaling pathway,	0	SM00353:HLH,	Complete proteome,Nucleus,Phosphoprotein,Reference proteome,Repressor,Transcription,Transcription regulation,	chain:Protein extra-macrochaetae,compositionally biased region:Asp/Glu-rich (highly acidic),compositionally biased region:Gln-rich,domain:Helix-loop-helix motif,modified residue,sequence conflict,
GB48006	724803	LOC724803	membrane metallo-endopeptidase-like 1-like	XM_016915900.2,XM_016915899.2,XM_001120705.5,XM_016915898.2	-1.37839	0.384648	1.68784	6.79351	3.50608e-06	0.00261394	3.90156	YES	NO	FBgn0030425	CG3775 gene product from transcript CG3775-RA(CG3775)	Drosophila melanogaster	0	GO:0006508~proteolysis,	0	GO:0004175~endopeptidase activity,GO:0004222~metalloendopeptidase activity,GO:0008233~peptidase activity,GO:0008237~metallopeptidase activity,GO:0070011~peptidase activity, acting on L-amino acid peptides,	IPR000718:Peptidase M13,IPR008753:Peptidase M13, N-terminal domain,IPR018497:Peptidase M13, C-terminal domain,IPR024079:Metallopeptidase, catalytic domain,	0	0	0	Complete proteome,Hydrolase,Reference proteome,Signal,	0
GB49363	412630	SCR-B5	scavenger receptor class B, type 5	XM_016915577.2,XM_006565162.3,XM_006565161.3,XM_396085.7,XM_026444224.1	-1.17705	0.442254	3.54041	6.51927	5.8279e-06	0.00398288	4.12802	YES	NO	FBgn0035091	CG3829 gene product from transcript CG3829-RA(CG3829)	Drosophila melanogaster	0	GO:0002165~instar larval or pupal development,GO:0007431~salivary gland development,GO:0007435~salivary gland morphogenesis,GO:0007552~metamorphosis,GO:0008219~cell death,GO:0009791~post-embryonic development,GO:0009886~post-embryonic morphogenesis,GO:0009887~organ morphogenesis,GO:0010623~programmed cell death involved in cell development,GO:0012501~programmed cell death,GO:0022612~gland morphog…	0	0	IPR002159:CD36 antigen,	0	0	0	Complete proteome,Membrane,Reference proteome,Transmembrane,Transmembrane helix,	0
GB49684	726842	LOC726842	uncharacterized LOC726842	XM_026441623.1,XM_026441621.1,XM_026441622.1	-0.865264	0.548946	5.61523	6.37363	7.66518e-06	0.00451611	3.93316	YES	NO	0	0	0	0	0	0	0	0	0	0	0	0	0
GB49390	552694	PTP-ER	protein tyrosine phosphatase-ERK/Enhancer of Ras1	XM_026444396.1,XM_006565214.3,XM_016915506.2,XM_625068.6,XM_026444397.1	-0.795139	0.576288	3.96754	6.33876	8.1884e-06	0.00451611	3.85319	YES	NO	FBgn0000382	corkscrew(csw)	Drosophila melanogaster	0	GO:0000003~reproduction,GO:0000278~mitotic cell cycle,GO:0000578~embryonic axis specification,GO:0001654~eye development,GO:0001667~ameboidal-type cell migration,GO:0001745~compound eye morphogenesis,GO:0001751~compound eye photoreceptor cell differentiation,GO:0001752~compound eye photoreceptor fate commitment,GO:0001754~eye photoreceptor cell differentiation,GO:0001763~morphogenesis of a branch…	0	GO:0004721~phosphoprotein phosphatase activity,GO:0004725~protein tyrosine phosphatase activity,GO:0004726~non-membrane spanning protein tyrosine phosphatase activity,GO:0004728~receptor signaling protein tyrosine phosphatase activity,GO:0004871~signal transducer activity,GO:0005057~receptor signaling protein activity,GO:0016791~phosphatase activity,GO:0042578~phosphoric ester hydrolase activity,	IPR000242:Protein-tyrosine phosphatase, receptor/non-receptor type,IPR000387:Protein-tyrosine/Dual specificity phosphatase,IPR000980:SH2 domain,IPR003595:Protein-tyrosine phosphatase, catalytic,IPR016130:Protein-tyrosine phosphatase, active site,	dme04013:MAPK signaling pathway - fly,dme04630:Jak-STAT signaling pathway,dme04931:Insulin resistance,	0	SM00194:PTPc,SM00252:SH2,SM00404:PTPc_motif,	Alternative splicing,Complete proteome,Cytoplasm,Developmental protein,Hydrolase,Phosphoprotein,Polymorphism,Protein phosphatase,Reference proteome,Repeat,SH2 domain,Signal,	active site:Phosphocysteine intermediate,chain:Tyrosine-protein phosphatase corkscrew,domain:SH2 1,domain:SH2 2,domain:Tyrosine-protein phosphatase,modified residue,region of interest:PTPase insert (Cys/Ser-rich),sequence conflict,sequence variant,splice variant,
GB40077	726040	LOC726040	probable 4-coumarate--CoA ligase 3-like	XM_016915766.2,XM_001121814.5,XM_016915767.2	-1.76017	0.295213	7.99034	6.15163	1.17044e-05	0.00564633	3.53428	YES	NO	FBgn0027601	pudgy(pdgy)	Drosophila melanogaster	Lipid metabolism / Secondary metabolites biosynthesis, transport, and catabolism,	GO:0006082~organic acid metabolic process,GO:0006629~lipid metabolic process,GO:0006631~fatty acid metabolic process,GO:0006637~acyl-CoA metabolic process,GO:0006638~neutral lipid metabolic process,GO:0006639~acylglycerol metabolic process,GO:0006641~triglyceride metabolic process,GO:0006732~coenzyme metabolic process,GO:0006790~sulfur compound metabolic process,GO:0007166~cell surface receptor s…	0	GO:0004467~long-chain fatty acid-CoA ligase activity,GO:0015645~fatty acid ligase activity,GO:0016874~ligase activity,GO:0016877~ligase activity, forming carbon-sulfur bonds,GO:0016878~acid-thiol ligase activity,GO:0102391~decanoate--CoA ligase activity,	IPR000873:AMP-dependent synthetase/ligase,IPR020845:AMP-binding, conserved site,IPR025110:Domain of unknown function DUF4009,	0	0	0	Complete proteome,Ligase,Proteomics identification,Reference proteome,	0
GB48937	413575	LOC413575	facilitated trehalose transporter Tret1-like	XM_006571296.3	-1.56935	0.336961	6.84006	6.02642	1.49038e-05	0.00643295	3.29865	YES	NO	FBgn0037387	CG1213 gene product from transcript CG1213-RB(CG1213)	Drosophila melanogaster	0	GO:0008643~carbohydrate transport,GO:0008645~hexose transport,GO:0015749~monosaccharide transport,GO:0015758~glucose transport,GO:0034219~carbohydrate transmembrane transport,GO:0035428~hexose transmembrane transport,GO:0046323~glucose import,GO:0055085~transmembrane transport,	GO:0005887~integral component of plasma membrane,GO:0031226~intrinsic component of plasma membrane,	GO:0005351~sugar:proton symporter activity,GO:0005355~glucose transmembrane transporter activity,GO:0005402~cation:sugar symporter activity,GO:0008324~cation transmembrane transporter activity,GO:0015144~carbohydrate transmembrane transporter activity,GO:0015145~monosaccharide transmembrane transporter activity,GO:0015149~hexose transmembrane transporter activity,GO:0015291~secondary active trans…	IPR003663:Sugar/inositol transporter,IPR005828:General substrate transporter,IPR005829:Sugar transporter, conserved site,IPR020846:Major facilitator superfamily domain,	0	0	0	Complete proteome,Membrane,Proteomics identification,Reference proteome,Transmembrane,Transmembrane helix,Transport,	0
GB40442	411771	LOC411771	glutamate decarboxylase-like protein 1-like	XM_395238.7	-0.989032	0.503816	4.49142	5.97803	1.63723e-05	0.00658917	3.21582	YES	NO	FBgn0004516	Glutamic acid decarboxylase 1(Gad1)	Drosophila melanogaster	0	GO:0001505~regulation of neurotransmitter levels,GO:0003008~system process,GO:0006082~organic acid metabolic process,GO:0006520~cellular amino acid metabolic process,GO:0006536~glutamate metabolic process,GO:0006538~glutamate catabolic process,GO:0007399~nervous system development,GO:0007416~synapse assembly,GO:0007528~neuromuscular junction development,GO:0007610~behavior,GO:0007611~learning or …	GO:0005829~cytosol,	GO:0004351~glutamate decarboxylase activity,GO:0016830~carbon-carbon lyase activity,GO:0016831~carboxy-lyase activity,GO:0030170~pyridoxal phosphate binding,GO:0043167~ion binding,GO:0043168~anion binding,GO:0048037~cofactor binding,	IPR002129:Pyridoxal phosphate-dependent decarboxylase,IPR015421:Pyridoxal phosphate-dependent transferase, major region, subdomain 1,IPR015422:Pyridoxal phosphate-dependent transferase, major region, subdomain 2,IPR015424:Pyridoxal phosphate-dependent transferase,IPR021115:Pyridoxal-phosphate binding site,	dme00250:Alanine, aspartate and glutamate metabolism,dme00410:beta-Alanine metabolism,dme00430:Taurine and hypotaurine metabolism,dme00650:Butanoate metabolism,dme01100:Metabolic pathways,	0	0	Complete proteome,Decarboxylase,Lyase,Neurotransmitter biosynthesis,Pyridoxal phosphate,Reference proteome,	binding site:Substrate,chain:Glutamate decarboxylase,modified residue,region of interest:Substrate binding,sequence conflict,
	100577667	LOC100577667	DBF4-type zinc finger-containing protein 2 homolog	XM_016913974.2	-2.46767	0.180783	1.74185	5.96256	1.68727e-05	0.00658917	2.62681	YES	NO	0	0	0	0	0	0	0	0	0	0	0	0	0
GB14733	410869	lsn	larsen	XM_006568219.3,XM_026439012.1	0.555332	1.46951	4.4296	-5.93839	1.76863e-05	0.00659297	3.14248	YES	NO	FBgn0260940	larsen(lsn)	Drosophila melanogaster	0	GO:0000003~reproduction,GO:0000578~embryonic axis specification,GO:0003002~regionalization,GO:0003006~developmental process involved in reproduction,GO:0003008~system process,GO:0006403~RNA localization,GO:0006508~proteolysis,GO:0006511~ubiquitin-dependent protein catabolic process,GO:0006605~protein targeting,GO:0006623~protein targeting to vacuole,GO:0006886~intracellular protein transport,GO:0…	GO:0000814~ESCRT II complex,GO:0005768~endosome,GO:0005773~vacuole,GO:0005774~vacuolar membrane,GO:0010008~endosome membrane,GO:0036452~ESCRT complex,GO:0044437~vacuolar part,GO:0044440~endosomal part,	0	IPR007286:EAP30,IPR011991:Winged helix-turn-helix DNA-binding domain,IPR016689:ESCRT-2 complex, Snf8,	dme04144:Endocytosis,	PIRSF017215:ESCRT-2 complex, Vps22 subunit,	0	Complete proteome,Protein transport,Reference proteome,Transport,	0
GB55016	408643	LOC408643	uncharacterized LOC408643	XM_392183.7,XM_006571603.3	1.29477	2.45338	7.4822	-5.71449	2.74606e-05	0.0084183	2.7098	YES	NO	FBgn0033188	Death resistor Adh domain containing target(Drat)	Drosophila melanogaster	0	GO:0001666~response to hypoxia,GO:0009628~response to abiotic stimulus,GO:0010033~response to organic substance,GO:0030431~sleep,GO:0036293~response to decreased oxygen levels,GO:0045471~response to ethanol,GO:0055114~oxidation-reduction process,GO:0070482~response to oxygen levels,GO:0070887~cellular response to chemical stimulus,GO:0071310~cellular response to organic substance,GO:0071361~cellu…	0	GO:0008270~zinc ion binding,GO:0043167~ion binding,GO:0043169~cation binding,GO:0046872~metal ion binding,GO:0046914~transition metal ion binding,	IPR002085:Alcohol dehydrogenase superfamily, zinc-type,IPR011032:GroES-like,IPR016040:NAD(P)-binding domain,IPR020843:Polyketide synthase, enoylreductase,	0	0	SM00829:SM00829,	Complete proteome,Oxidoreductase,Proteomics identification,Reference proteome,	0
GB55510	410801	LOC410801	cathepsin J-like	XM_016918106.2,XM_016918105.2	-2.13639	0.227448	3.4323	5.68308	2.92238e-05	0.0084183	2.64163	YES	NO	FBgn0032228	CG5367 gene product from transcript CG5367-RA(CG5367)	Drosophila melanogaster	0	GO:0006508~proteolysis,GO:0009057~macromolecule catabolic process,GO:0030163~protein catabolic process,GO:0044248~cellular catabolic process,GO:0044257~cellular protein catabolic process,GO:0044265~cellular macromolecule catabolic process,GO:0051603~proteolysis involved in cellular protein catabolic process,	GO:0000323~lytic vacuole,GO:0005576~extracellular region,GO:0005615~extracellular space,GO:0005764~lysosome,GO:0005773~vacuole,GO:0044421~extracellular region part,	GO:0004175~endopeptidase activity,GO:0004197~cysteine-type endopeptidase activity,GO:0008233~peptidase activity,GO:0008234~cysteine-type peptidase activity,GO:0070011~peptidase activity, acting on L-amino acid peptides,	IPR000668:Peptidase C1A, papain C-terminal,IPR013128:Peptidase C1A, papain,IPR013201:Proteinase inhibitor I29, cathepsin propeptide,IPR025660:Cysteine peptidase, histidine active site,	0	0	SM00645:Pept_C1,SM00848:SM00848,	Complete proteome,Hydrolase,Reference proteome,Signal,	0
GB40061	410439	LOC410439	lachesin-like	XM_026444737.1,XM_016915917.2,XM_006560411.3,XM_006560412.3,XM_026444739.1,XM_006560414.3,XM_026444738.1	-0.615676	0.652624	6.95603	5.67171	2.98907e-05	0.0084183	2.62221	YES	NO	FBgn0053481	defective proboscis extension response 7(dpr7)	Drosophila melanogaster	0	GO:0003008~system process,GO:0007600~sensory perception,GO:0007606~sensory perception of chemical stimulus,GO:0050808~synapse organization,GO:0050877~neurological system process,	GO:0005887~integral component of plasma membrane,GO:0031226~intrinsic component of plasma membrane,	0	IPR003598:Immunoglobulin subtype 2,IPR003599:Immunoglobulin subtype,IPR007110:Immunoglobulin-like domain,IPR013106:Immunoglobulin V-set,IPR013783:Immunoglobulin-like fold,	0	0	SM00408:IGc2,SM00409:IG,	Complete proteome,Membrane,Reference proteome,Transmembrane,Transmembrane helix,	0
GB54315	724126	LOC724126	uncharacterized LOC724126	XM_001119858.5	1.24732	2.37401	4.60213	-5.66857	3.00777e-05	0.0084183	2.63713	YES	NO	FBgn0031791	Arylalkylamine N-acyltransferase-like 2(AANATL2)	Drosophila melanogaster	0	0	0	GO:0004059~aralkylamine N-acetyltransferase activity,GO:0008080~N-acetyltransferase activity,GO:0016407~acetyltransferase activity,GO:0016410~N-acyltransferase activity,GO:0016746~transferase activity, transferring acyl groups,GO:0016747~transferase activity, transferring acyl groups other than amino-acyl groups,GO:0019186~acyl-CoA N-acyltransferase activity,	IPR000182:GNAT domain,IPR016181:Acyl-CoA N-acyltransferase,	0	0	0	Acyltransferase,Complete proteome,Reference proteome,Transferase,	0
GB53265	410662	LOC410662	lachesin-like	XM_026446143.1,XM_026446141.1,XM_026446142.1	-0.629682	0.646319	4.79703	5.66287	3.04204e-05	0.0084183	2.61248	YES	NO	FBgn0085420	Dpr-interacting protein delta(DIP-delta)	Drosophila melanogaster	0	GO:0050808~synapse organization,	GO:0005887~integral component of plasma membrane,GO:0031226~intrinsic component of plasma membrane,	0	IPR003598:Immunoglobulin subtype 2,IPR003599:Immunoglobulin subtype,IPR007110:Immunoglobulin-like domain,IPR013098:Immunoglobulin I-set,IPR013783:Immunoglobulin-like fold,	0	0	SM00408:IGc2,SM00409:IG,	Complete proteome,Reference proteome,Signal,	0
	113218937	#N/A	#N/A	XM_026442272.1	-1.09294	0.468804	3.40762	5.6611	3.05272e-05	0.0084183	2.59717	YES	NO	0	0	0	0	0	0	0	0	0	0	0	0	0
GB54313	413386	LOC413386	uncharacterized LOC413386	XM_006557764.3	-0.72901	0.603318	3.30523	5.65671	3.07949e-05	0.0084183	2.58019	YES	NO	FBgn0030884	CG6847 gene product from transcript CG6847-RB(CG6847)	Drosophila melanogaster	0	GO:0006629~lipid metabolic process,GO:0016042~lipid catabolic process,GO:0044712~single-organism catabolic process,	GO:0005576~extracellular region,	GO:0016298~lipase activity,GO:0052689~carboxylic ester hydrolase activity,	IPR000734:Lipase,IPR013818:Lipase, N-terminal,	dme00561:Glycerolipid metabolism,dme01100:Metabolic pathways,	0	0	Complete proteome,Hydrolase,Reference proteome,Secreted,Signal,	0
	100315671	Mir87-1	microRNA mir-87-1	NR_034298.1,0	0.913385	1.88346	5.13568	-5.63822	3.19477e-05	0.0084517	2.56191	YES	NO	0	0	0	0	0	0	0	0	0	0	0	0	0
GB46815	552453	LOC552453	uncharacterized LOC552453	XM_006572028.3	-1.81347	0.284506	2.25971	5.58009	3.58724e-05	0.00891483	2.2426	YES	NO	0	0	0	0	0	0	0	0	0	0	0	0	0
GB46318	409278	LOC409278	apolipoprotein D-like	XM_392799.7	0.616689	1.53335	9.11961	-5.55927	3.7396e-05	0.00902014	2.43469	YES	NO	FBgn0051659	CG31659 gene product from transcript CG31659-RA(CG31659)	Drosophila melanogaster	0	GO:0000003~reproduction,GO:0032504~multicellular organism reproduction,	GO:0005576~extracellular region,GO:0005615~extracellular space,GO:0044421~extracellular region part,	0	IPR011038:Calycin-like,IPR012674:Calycin,IPR022271:Lipocalin, ApoD type,	0	PIRSF036893:lipocalin, ApoD type,	0	Complete proteome,Reference proteome,Signal,	0
	725489	LOC725489	dehydrogenase/reductase SDR family member 11-like	XM_016917911.2,XM_016917909.2,XM_016917906.2,XM_016917907.2	0.876778	1.83627	8.2703	-5.53201	3.94928e-05	0.00920187	2.374	YES	NO	FBgn0030073	CG10962 gene product from transcript CG10962-RB(CG10962)	Drosophila melanogaster	0	0	0	0	IPR002347:Glucose/ribitol dehydrogenase,IPR016040:NAD(P)-binding domain,	0	0	0	Complete proteome,Oxidoreductase,Proteomics identification,Reference proteome,	0
GB44898	100576647	LOC100576647	separin-like	XM_026443762.1,XM_026443761.1	-0.550951	0.68257	4.1802	5.49407	4.26148e-05	0.00920187	2.30943	YES	NO	FBgn0035627	Separase(Sse)	Drosophila melanogaster	0	GO:0000070~mitotic sister chromatid segregation,GO:0000278~mitotic cell cycle,GO:0000280~nuclear division,GO:0000723~telomere maintenance,GO:0000819~sister chromatid segregation,GO:0003008~system process,GO:0006259~DNA metabolic process,GO:0006508~proteolysis,GO:0006897~endocytosis,GO:0006909~phagocytosis,GO:0007049~cell cycle,GO:0007059~chromosome segregation,GO:0007067~mitotic nuclear division,…	GO:0000228~nuclear chromosome,GO:0000781~chromosome, telomeric region,GO:0000784~nuclear chromosome, telomeric region,GO:0005694~chromosome,GO:0005700~polytene chromosome,GO:0005705~polytene chromosome interband,GO:0035012~polytene chromosome, telomeric region,GO:0044427~chromosomal part,GO:0044454~nuclear chromosome part,GO:0098687~chromosomal region,	GO:0008233~peptidase activity,	IPR005314:Peptidase C50, separase,	0	0	0	Complete proteome,Hydrolase,Reference proteome,	0
GB43143	552804	LOC552804	tubulin-specific chaperone cofactor E-like protein-like	XM_625179.6,XM_006570304.3,XM_026443967.1	-1.44975	0.366084	7.48778	5.4938	4.26376e-05	0.00920187	2.29397	YES	NO	FBgn0265512	mulet(mlt)	Drosophila melanogaster	0	GO:0000003~reproduction,GO:0000226~microtubule cytoskeleton organization,GO:0003006~developmental process involved in reproduction,GO:0007010~cytoskeleton organization,GO:0007017~microtubule-based process,GO:0007019~microtubule depolymerization,GO:0007276~gamete generation,GO:0007281~germ cell development,GO:0007283~spermatogenesis,GO:0007286~spermatid development,GO:0007291~sperm individualizati…	GO:0005929~cilium,GO:0005930~axoneme,GO:0044441~ciliary part,GO:0097014~ciliary plasm,	0	IPR000626:Ubiquitin,	0	0	0	Coiled coil,Complete proteome,Reference proteome,	0
GB45034	726913	LOC726913	fatty acid desaturase 1-like	XR_410569.3,XM_006566372.3,XM_006566370.3,XM_016914715.2,XM_026443635.1,XM_026443634.1,XM_026443633.1,XM_026443636.1,XM_026443632.1,XM_016914716.2,XM_026443637.1	-1.20532	0.433673	7.59558	5.43384	4.81027e-05	0.00986226	2.18084	YES	NO	0	0	0	0	0	0	0	0	0	0	0	0	0
	102656403	LOC102656403	histone-lysine N-methyltransferase SETMAR-like	XM_016917176.2	-1.77732	0.291724	0.312302	5.36446	5.53379e-05	0.0105541	1.25405	YES	NO	FBgn0037844	CG4570 gene product from transcript CG4570-RA(CG4570)	Drosophila melanogaster	0	GO:0006259~DNA metabolic process,GO:0006310~DNA recombination,GO:0006313~transposition, DNA-mediated,GO:0015074~DNA integration,GO:0032196~transposition,	0	GO:0003676~nucleic acid binding,GO:0003677~DNA binding,GO:0097159~organic cyclic compound binding,GO:1901363~heterocyclic compound binding,	IPR002492:Transposase, Tc1-like,	0	0	0	Complete proteome,Reference proteome,	0
GB42478	409364	RabX4	RabX4 protein	XM_006565465.3	-0.513979	0.700289	5.20494	5.31782	6.08229e-05	0.0113366	1.92996	YES	NO	FBgn0027598	CIN85 and CD2AP orthologue(cindr)	Drosophila melanogaster	0	GO:0000003~reproduction,GO:0001654~eye development,GO:0001667~ameboidal-type cell migration,GO:0001745~compound eye morphogenesis,GO:0002064~epithelial cell development,GO:0002065~columnar/cuboidal epithelial cell differentiation,GO:0002066~columnar/cuboidal epithelial cell development,GO:0003006~developmental process involved in reproduction,GO:0006897~endocytosis,GO:0006898~receptor-mediated en…	GO:0005576~extracellular region,GO:0009986~cell surface,GO:0030496~midbody,GO:0032153~cell division site,GO:0032154~cleavage furrow,GO:0032155~cell division site part,GO:0044421~extracellular region part,GO:0045171~intercellular bridge,GO:0097610~cell surface furrow,	GO:0017124~SH3 domain binding,GO:0019904~protein domain specific binding,GO:0050839~cell adhesion molecule binding,	IPR001452:Src homology-3 domain,	0	0	SM00326:SH3,	Coiled coil,Complete proteome,Proteomics identification,Reference proteome,SH3 domain,	0
GB52097	412788	SCR-B1	scavenger receptor class B, type 1	XM_006566936.3,XM_016915465.2,XM_006566938.3,XM_006566935.3,XM_396241.6	-1.07371	0.475097	5.19983	5.26178	6.81612e-05	0.0118934	1.82527	YES	NO	FBgn0035091	CG3829 gene product from transcript CG3829-RA(CG3829)	Drosophila melanogaster	0	GO:0002165~instar larval or pupal development,GO:0007431~salivary gland development,GO:0007435~salivary gland morphogenesis,GO:0007552~metamorphosis,GO:0008219~cell death,GO:0009791~post-embryonic development,GO:0009886~post-embryonic morphogenesis,GO:0009887~organ morphogenesis,GO:0010623~programmed cell death involved in cell development,GO:0012501~programmed cell death,GO:0022612~gland morphog…	0	0	IPR002159:CD36 antigen,	0	0	0	Complete proteome,Membrane,Reference proteome,Transmembrane,Transmembrane helix,	0
GB43448	411453	Calpb	calpain-B	XM_026446372.1,XM_026446374.1,XM_026446370.1,XM_026446373.1,NM_001160405.2,XM_026446375.1,XM_026446367.1,XM_026446368.1,XM_026446369.1,XM_026446371.1	0.603419	1.51931	8.47001	-5.21837	7.44677e-05	0.0125161	1.77097	YES	NO	FBgn0260450	Calpain C(CalpC)	Drosophila melanogaster	Signal transduction mechanisms / Cytoskeleton / Cell division and chromosome partitioning / General function prediction only,	GO:0006508~proteolysis,	0	GO:0004175~endopeptidase activity,GO:0004197~cysteine-type endopeptidase activity,GO:0004198~calcium-dependent cysteine-type endopeptidase activity,GO:0005509~calcium ion binding,GO:0008233~peptidase activity,GO:0008234~cysteine-type peptidase activity,GO:0043167~ion binding,GO:0043169~cation binding,GO:0046872~metal ion binding,GO:0070011~peptidase activity, acting on L-amino acid peptides,	IPR001300:Peptidase C2, calpain, catalytic domain,IPR002048:EF-hand domain,IPR011992:EF-hand-like domain,IPR022682:Peptidase C2, calpain, large subunit, domain III,IPR022683:Peptidase C2, calpain, domain III,IPR022684:Peptidase C2, calpain family,	0	0	SM00230:CysPc,SM00720:calpain_III,	Calcium,Complete proteome,Cytoplasm,Metal-binding,Reference proteome,	chain:Calpain-C,domain:Calpain catalytic,domain:EF-hand,region of interest:Domain III,region of interest:Domain IV,region of interest:Linker,sequence conflict,
GB47668	409999	LOC409999	lipase 3-like	XM_006558606.3,XM_393487.7	-1.04315	0.485267	3.11782	5.20737	7.61594e-05	0.0125161	1.74915	YES	NO	FBgn0032265	CG18301 gene product from transcript CG18301-RA(CG18301)	Drosophila melanogaster	0	GO:0006629~lipid metabolic process,GO:0016042~lipid catabolic process,GO:0044712~single-organism catabolic process,	0	0	IPR000073:Alpha/beta hydrolase fold-1,IPR025483:Lipase, eukaryotic,	0	PIRSF000862:lipase, eukaryotic type,	0	Complete proteome,Hydrolase,Lipid degradation,Lipid metabolism,Reference proteome,Signal,	0
	100578839	LOC100578839	uncharacterized LOC100578839	XR_003304153.1,XR_001702131.2,XR_003304154.1,XR_003304152.1,XR_001702113.2,XR_408204.3,XR_408206.3,XR_408205.3,XR_001702114.2,XR_001702112.2,XR_001702111.2	0.988014	1.98345	5.75677	-5.20407	7.66748e-05	0.0125161	1.6935	YES	NO	0	0	0	0	0	0	0	0	0	0	0	0	0
GB54144	410515	LOC410515	uncharacterized LOC410515	XM_006562940.3	2.42255	5.36118	1.31921	-5.1741	8.15191e-05	0.0126523	0.954848	YES	NO	FBgn0038511	CG5873 gene product from transcript CG5873-RA(CG5873)	Drosophila melanogaster	0	GO:0006979~response to oxidative stress,GO:0055114~oxidation-reduction process,	0	GO:0004601~peroxidase activity,GO:0016209~antioxidant activity,GO:0016684~oxidoreductase activity, acting on peroxide as acceptor,GO:0020037~heme binding,GO:0046906~tetrapyrrole binding,GO:0097159~organic cyclic compound binding,GO:1901363~heterocyclic compound binding,	IPR010255:Haem peroxidase,IPR019791:Haem peroxidase, animal, subgroup,	0	0	0	Complete proteome,Oxidoreductase,Peroxidase,Reference proteome,Signal,	0
GB45935	408564	LOC408564	long-chain fatty acid transport protein 4-like	XM_392108.7,XM_006563140.3,XM_026445851.1	-1.52979	0.346328	6.99736	5.16458	8.31226e-05	0.0126523	1.64249	YES	NO	FBgn0034999	CG3394 gene product from transcript CG3394-RA(CG3394)	Drosophila melanogaster	0	0	0	0	IPR000873:AMP-dependent synthetase/ligase,IPR020845:AMP-binding, conserved site,IPR025110:Domain of unknown function DUF4009,	dme04931:Insulin resistance,	0	0	Complete proteome,Membrane,Proteomics identification,Reference proteome,Transmembrane,Transmembrane helix,	0
GB44333	552048	LOC552048	uncharacterized LOC552048	XM_624427.6,XM_006568282.3,XM_006568281.3	-0.592823	0.663044	5.14844	5.09657	9.55674e-05	0.01364	1.49342	YES	NO	0	0	0	0	0	0	0	0	0	0	0	0	0
GB51753	100576760	LOC100576760	uncharacterized LOC100576760	XM_006569790.3,XM_003251379.4	0.997537	1.99659	4.13566	-5.04382	0.000106527	0.01364	1.45005	YES	NO	0	0	0	0	0	0	0	0	0	0	0	0	0
GB50135	552850	alpha-Cat	alpha catenin	XM_006563384.3,XM_006563386.3,XM_006563385.3,XM_625226.5	0.528409	1.44234	6.24097	-5.03733	0.000107961	0.01364	1.35352	YES	NO	FBgn0010215	alpha Catenin(alpha-Cat)	Drosophila melanogaster	0	GO:0000003~reproduction,GO:0003006~developmental process involved in reproduction,GO:0007010~cytoskeleton organization,GO:0007016~cytoskeletal anchoring at plasma membrane,GO:0007155~cell adhesion,GO:0007163~establishment or maintenance of cell polarity,GO:0007276~gamete generation,GO:0007281~germ cell development,GO:0007292~female gamete generation,GO:0007293~germarium-derived egg chamber format…	GO:0005911~cell-cell junction,GO:0005912~adherens junction,GO:0005913~cell-cell adherens junction,GO:0005914~spot adherens junction,GO:0005915~zonula adherens,GO:0015629~actin cytoskeleton,GO:0016342~catenin complex,GO:0019897~extrinsic component of plasma membrane,GO:0019898~extrinsic component of membrane,GO:0030054~cell junction,GO:0043296~apical junction complex,GO:0070161~anchoring junction,	GO:0003779~actin binding,GO:0005198~structural molecule activity,GO:0008092~cytoskeletal protein binding,GO:0032403~protein complex binding,GO:0044877~macromolecular complex binding,GO:0045296~cadherin binding,GO:0050839~cell adhesion molecule binding,GO:0051015~actin filament binding,	IPR000633:Vinculin, conserved site,IPR001033:Alpha-catenin,IPR006077:Vinculin/alpha-catenin,	0	0	0	Cell adhesion,Cell junction,Cell membrane,Complete proteome,Cytoplasm,Cytoskeleton,Membrane,Phosphoprotein,Reference proteome,	chain:Catenin alpha,modified residue,sequence conflict,
GB15446	408455	sqz	zinc finger protein squeeze	XM_016916252.2,XM_006562988.3,XM_003250144.4	-0.846352	0.556189	5.82124	5.03556	0.000108356	0.01364	1.35916	YES	NO	FBgn0010768	squeeze(sqz)	Drosophila melanogaster	General function prediction only,	GO:0000003~reproduction,GO:0000902~cell morphogenesis,GO:0000904~cell morphogenesis involved in differentiation,GO:0003006~developmental process involved in reproduction,GO:0006351~transcription, DNA-templated,GO:0006355~regulation of transcription, DNA-templated,GO:0006928~movement of cell or subcellular component,GO:0006935~chemotaxis,GO:0007276~gamete generation,GO:0007281~germ cell developmen…	0	GO:0003676~nucleic acid binding,GO:0043167~ion binding,GO:0043169~cation binding,GO:0046872~metal ion binding,GO:0097159~organic cyclic compound binding,GO:1901363~heterocyclic compound binding,	IPR007087:Zinc finger, C2H2,IPR013087:Zinc finger C2H2-type/integrase DNA-binding domain,IPR015880:Zinc finger, C2H2-like,	0	0	SM00355:ZnF_C2H2,	Complete proteome,Developmental protein,Differentiation,Metal-binding,Neurogenesis,Nucleus,Phosphoprotein,Reference proteome,Repeat,Transcription,Transcription regulation,Zinc,Zinc-finger,	chain:Zinc finger protein squeeze,compositionally biased region:Gln-rich,compositionally biased region:Poly-Ala,compositionally biased region:Poly-Gln,modified residue,sequence conflict,zinc finger region:C2H2-type 1,zinc finger region:C2H2-type 2,zinc finger region:C2H2-type 3,zinc finger region:C2H2-type 4,zinc finger region:C2H2-type 5,
	102654894	LOC102654894	uncharacterized LOC102654894	XM_026446056.1	-1.02303	0.492083	2.01224	5.02926	0.000109772	0.01364	1.2725	YES	NO	FBgn0039459	Integrator 12(IntS12)	Drosophila melanogaster	0	GO:0006396~RNA processing,GO:0007399~nervous system development,GO:0010467~gene expression,GO:0016070~RNA metabolic process,GO:0016073~snRNA metabolic process,GO:0016180~snRNA processing,GO:0022008~neurogenesis,GO:0031123~RNA 3'-end processing,GO:0034470~ncRNA processing,GO:0034472~snRNA 3'-end processing,GO:0034660~ncRNA metabolic process,GO:0043628~ncRNA 3'-end processing,	GO:0000428~DNA-directed RNA polymerase complex,GO:0005654~nucleoplasm,GO:0016591~DNA-directed RNA polymerase II, holoenzyme,GO:0030880~RNA polymerase complex,GO:0032039~integrator complex,GO:0044451~nucleoplasm part,GO:0055029~nuclear DNA-directed RNA polymerase complex,GO:0061695~transferase complex, transferring phosphorus-containing groups,	GO:0008270~zinc ion binding,GO:0043167~ion binding,GO:0043169~cation binding,GO:0046872~metal ion binding,GO:0046914~transition metal ion binding,	IPR001965:Zinc finger, PHD-type,IPR011011:Zinc finger, FYVE/PHD-type,IPR013083:Zinc finger, RING/FYVE/PHD-type,IPR019786:Zinc finger, PHD-type, conserved site,IPR019787:Zinc finger, PHD-finger,	0	0	SM00249:PHD,	Complete proteome,Metal-binding,Nucleus,Reference proteome,Zinc,Zinc-finger,	0
	102653894	LOC102653894	uncharacterized LOC102653894	XM_006563431.3	0.859147	1.81397	8.66706	-5.01252	0.00011363	0.0137702	1.37211	YES	NO	FBgn0039226	Uracil-DNA degrading factor(Ude)	Drosophila melanogaster	0	GO:0002165~instar larval or pupal development,GO:0006259~DNA metabolic process,GO:0006308~DNA catabolic process,GO:0009057~macromolecule catabolic process,GO:0009791~post-embryonic development,GO:0019439~aromatic compound catabolic process,GO:0034655~nucleobase-containing compound catabolic process,GO:0035074~pupation,GO:0035209~pupal development,GO:0044248~cellular catabolic process,GO:0044265~c…	0	GO:0003676~nucleic acid binding,GO:0003677~DNA binding,GO:0003723~RNA binding,GO:0004518~nuclease activity,GO:0004540~ribonuclease activity,GO:0004844~uracil DNA N-glycosylase activity,GO:0016798~hydrolase activity, acting on glycosyl bonds,GO:0016799~hydrolase activity, hydrolyzing N-glycosyl compounds,GO:0019104~DNA N-glycosylase activity,GO:0032296~double-stranded RNA-specific ribonuclease act…	0	0	0	0	Complete proteome,Glycosidase,Hydrolase,Proteomics identification,Reference proteome,	0
GB48993	726646	CYP6BC1	cytochrome P450 6BC1	XM_026440425.1	-0.812097	0.569553	5.4909	4.97344	0.000123187	0.0138764	1.23909	YES	NO	FBgn0034756	CG4373 gene product from transcript CG4373-RA(Cyp6d2)	Drosophila melanogaster	Secondary metabolites biosynthesis, transport, and catabolism,	GO:0006805~xenobiotic metabolic process,GO:0009404~toxin metabolic process,GO:0009407~toxin catabolic process,GO:0009410~response to xenobiotic stimulus,GO:0009636~response to toxic substance,GO:0009719~response to endogenous stimulus,GO:0010033~response to organic substance,GO:0010243~response to organonitrogen compound,GO:0014070~response to organic cyclic compound,GO:0017085~response to insect…	GO:0005783~endoplasmic reticulum,GO:0005789~endoplasmic reticulum membrane,GO:0042175~nuclear outer membrane-endoplasmic reticulum membrane network,GO:0044432~endoplasmic reticulum part,	GO:0004497~monooxygenase activity,GO:0005506~iron ion binding,GO:0016705~oxidoreductase activity, acting on paired donors, with incorporation or reduction of molecular oxygen,GO:0020037~heme binding,GO:0043167~ion binding,GO:0043169~cation binding,GO:0046872~metal ion binding,GO:0046906~tetrapyrrole binding,GO:0046914~transition metal ion binding,GO:0097159~organic cyclic compound binding,GO:1901…	IPR001128:Cytochrome P450,IPR002401:Cytochrome P450, E-class, group I,IPR017972:Cytochrome P450, conserved site,	0	0	0	Complete proteome,Endoplasmic reticulum,Heme,Iron,Membrane,Metal-binding,Microsome,Monooxygenase,Oxidoreductase,Reference proteome,	chain:Probable cytochrome P450 6d2,metal ion-binding site:Iron (heme axial ligand),
GB40507	411240	NOL10	nucleolar protein 10	XM_394714.7	0.460266	1.3758	7.20009	-4.96557	0.00012521	0.0138764	1.2336	YES	NO	0	0	0	0	0	0	0	0	0	0	0	0	0
GB51158	726321	LOC726321	uncharacterized LOC726321	XM_006566196.3	-1.00127	0.49956	7.82077	4.95875	0.00012699	0.0138859	1.25084	YES	NO	FBgn0032021	CG7781 gene product from transcript CG7781-RB(CG7781)	Drosophila melanogaster	0	0	0	0	0	0	0	0	Complete proteome,Membrane,Proteomics identification,Reference proteome,Signal,Transmembrane,Transmembrane helix,	0
	100315688	Mir87-2	microRNA mir-87-2	NR_034299.1,0	0.854486	1.80811	3.03648	-4.93173	0.0001343	0.014203	1.21637	YES	NO	0	0	0	0	0	0	0	0	0	0	0	0	0
	100577943	LOC100577943	sensory neuron membrane protein 2-like	XM_026445920.1	-1.13175	0.456361	7.24778	4.92892	0.000135085	0.014203	1.17846	YES	NO	FBgn0035091	CG3829 gene product from transcript CG3829-RA(CG3829)	Drosophila melanogaster	0	GO:0002165~instar larval or pupal development,GO:0007431~salivary gland development,GO:0007435~salivary gland morphogenesis,GO:0007552~metamorphosis,GO:0008219~cell death,GO:0009791~post-embryonic development,GO:0009886~post-embryonic morphogenesis,GO:0009887~organ morphogenesis,GO:0010623~programmed cell death involved in cell development,GO:0012501~programmed cell death,GO:0022612~gland morphog…	0	0	IPR002159:CD36 antigen,	0	0	0	Complete proteome,Membrane,Reference proteome,Transmembrane,Transmembrane helix,	0
GB51979	552190	LOC552190	uncharacterized LOC552190	XM_006566959.3,XM_625277.6	-1.30744	0.404038	6.03352	4.92106	0.000137305	0.0142537	1.13497	YES	NO	0	0	0	0	0	0	0	0	0	0	0	0	0
GB46054	411387	#N/A	#N/A	#N/A	-1.52404	0.34771	2.60661	4.90645	0.000141531	0.0145087	1.14219	YES	NO	FBgn0031034	CG14205 gene product from transcript CG14205-RA(CG14205)	Drosophila melanogaster	0	0	0	GO:0016746~transferase activity, transferring acyl groups,GO:0016747~transferase activity, transferring acyl groups other than amino-acyl groups,	IPR002656:Acyltransferase 3,IPR006621:Nose resistant-to-fluoxetine protein, N-terminal,	0	0	SM00703:NRF,	Acyltransferase,Complete proteome,Membrane,Reference proteome,Signal,Transferase,Transmembrane,Transmembrane helix,	0
GB44262	413332	kst	karst	XM_006558798.3,XM_006558799.3	0.573316	1.48794	8.06195	-4.85859	0.000156331	0.0154466	1.04938	YES	NO	FBgn0004167	karst(kst)	Drosophila melanogaster	0	GO:0000003~reproduction,GO:0000278~mitotic cell cycle,GO:0000281~mitotic cytokinesis,GO:0000910~cytokinesis,GO:0002064~epithelial cell development,GO:0002065~columnar/cuboidal epithelial cell differentiation,GO:0002066~columnar/cuboidal epithelial cell development,GO:0003006~developmental process involved in reproduction,GO:0006897~endocytosis,GO:0007009~plasma membrane organization,GO:0007034~va…	GO:0005912~adherens junction,GO:0005938~cell cortex,GO:0008091~spectrin,GO:0015629~actin cytoskeleton,GO:0016324~apical plasma membrane,GO:0016327~apicolateral plasma membrane,GO:0030054~cell junction,GO:0030863~cortical cytoskeleton,GO:0030864~cortical actin cytoskeleton,GO:0032432~actin filament bundle,GO:0044448~cell cortex part,GO:0045177~apical part of cell,GO:0070161~anchoring junction,GO:0…	GO:0003779~actin binding,GO:0005543~phospholipid binding,GO:0008017~microtubule binding,GO:0008092~cytoskeletal protein binding,GO:0008289~lipid binding,GO:0015631~tubulin binding,	IPR001452:Src homology-3 domain,IPR001589:Actinin-type, actin-binding, conserved site,IPR001605:Pleckstrin homology domain, spectrin-type,IPR001715:Calponin homology domain,IPR001849:Pleckstrin homology domain,IPR002017:Spectrin repeat,IPR011993:Pleckstrin homology-like domain,IPR018159:Spectrin/alpha-actinin,	0	0	SM00033:CH,SM00150:SPEC,SM00233:PH,SM00326:SH3,	Actin-binding,Coiled coil,Complete proteome,Proteomics identification,Reference proteome,Repeat,	0
GB50889	551587	LOC551587	RNA-binding protein 38-like	XM_623979.6,XM_006566209.3	-0.596319	0.661439	6.7773	4.74275	0.000199073	0.01814	0.777439	YES	NO	0	0	0	0	0	0	0	0	0	0	0	0	0
GB50510	409674	LOC409674	uncharacterized LOC409674	XM_016916674.2,XM_006561038.3,XM_393172.7	1.16869	2.24808	3.46205	-4.70308	0.000216317	0.0194946	0.79722	YES	NO	FBgn0036391	CG17364 gene product from transcript CG17364-RF(CG17364)	Drosophila melanogaster	0	0	0	0	IPR006149:EB domain,	0	0	0	Coiled coil,Complete proteome,Membrane,Reference proteome,Transmembrane,Transmembrane helix,	0
GB53709	411893	CYP315A1	cytochrome P450 315A1, mitochondrial	XM_006563932.3,XM_006563933.3,XM_006563934.3,XM_395360.6,XM_006563935.3	-1.10164	0.465987	4.46875	4.67503	0.000229421	0.0195988	0.683807	YES	NO	FBgn0003312	shadow(sad)	Drosophila melanogaster	Secondary metabolites biosynthesis, transport, and catabolism,	GO:0000902~cell morphogenesis,GO:0000904~cell morphogenesis involved in differentiation,GO:0001700~embryonic development via the syncytial blastoderm,GO:0002009~morphogenesis of an epithelium,GO:0002165~instar larval or pupal development,GO:0006066~alcohol metabolic process,GO:0006629~lipid metabolic process,GO:0006694~steroid biosynthetic process,GO:0006697~ecdysone biosynthetic process,GO:00069…	GO:0005739~mitochondrion,GO:0005740~mitochondrial envelope,GO:0031966~mitochondrial membrane,GO:0031967~organelle envelope,GO:0031975~envelope,GO:0044429~mitochondrial part,	GO:0004497~monooxygenase activity,GO:0005506~iron ion binding,GO:0008395~steroid hydroxylase activity,GO:0016705~oxidoreductase activity, acting on paired donors, with incorporation or reduction of molecular oxygen,GO:0020037~heme binding,GO:0042768~ecdysteroid 2-hydroxylase activity,GO:0043167~ion binding,GO:0043169~cation binding,GO:0046872~metal ion binding,GO:0046906~tetrapyrrole binding,GO:0…	IPR001128:Cytochrome P450,IPR002401:Cytochrome P450, E-class, group I,	dme00981:Insect hormone biosynthesis,	0	0	Complete proteome,Heme,Iron,Membrane,Metal-binding,Mitochondrion,Monooxygenase,Oxidoreductase,Reference proteome,Transit peptide,	chain:Cytochrome P450 315a1, mitochondrial,metal ion-binding site:Iron (heme axial ligand),sequence conflict,transit peptide:Mitochondrion,
	113219217	#N/A	#N/A	XM_026444891.1	-0.692171	0.618922	4.42639	4.65942	0.000237067	0.0196382	0.657855	YES	NO	0	0	0	0	0	0	0	0	0	0	0	0	0
GB46617	726955	LOC726955	rhythmically expressed gene 2 protein-like	XM_006557433.3	0.778155	1.71494	4.74939	-4.61332	0.000261185	0.0207367	0.555203	YES	NO	FBgn0029712	CG15912 gene product from transcript CG15912-RA(CG15912)	Drosophila melanogaster	General function prediction only,	0	0	0	IPR006439:HAD-superfamily hydrolase, subfamily IA, variant 1,IPR011949:HAD-superfamily hydrolase, subfamily IA, REG-2-like,IPR023214:HAD-like domain,	0	0	0	Complete proteome,Hydrolase,Reference proteome,	0
GB43731	551651	Fer1HCH	ferritin 1 heavy chain homologue	XM_026445206.1	0.542433	1.45643	11.2231	-4.55203	0.000297184	0.0217608	0.507935	YES	NO	FBgn0015222	Ferritin 1 heavy chain homologue(Fer1HCH)	Drosophila melanogaster	0	GO:0000041~transition metal ion transport,GO:0006811~ion transport,GO:0006812~cation transport,GO:0006826~iron ion transport,GO:0006873~cellular ion homeostasis,GO:0006875~cellular metal ion homeostasis,GO:0006879~cellular iron ion homeostasis,GO:0006880~intracellular sequestering of iron ion,GO:0008283~cell proliferation,GO:0009605~response to external stimulus,GO:0009607~response to biotic stim…	GO:0005576~extracellular region,GO:0005794~Golgi apparatus,GO:0005875~microtubule associated complex,GO:0008043~intracellular ferritin complex,GO:0015630~microtubule cytoskeleton,GO:0045169~fusome,GO:0070288~ferritin complex,	GO:0004322~ferroxidase activity,GO:0005506~iron ion binding,GO:0008198~ferrous iron binding,GO:0008199~ferric iron binding,GO:0016722~oxidoreductase activity, oxidizing metal ions,GO:0016724~oxidoreductase activity, oxidizing metal ions, oxygen as acceptor,GO:0043167~ion binding,GO:0043169~cation binding,GO:0046872~metal ion binding,GO:0046914~transition metal ion binding,	IPR001519:Ferritin,IPR008331:Ferritin/DPS protein domain,IPR009040:Ferritin- like diiron domain,IPR009078:Ferritin-like superfamily,IPR012347:Ferritin-related,	0	0	0	Complete proteome,Iron,Iron storage,Metal-binding,Oxidoreductase,Proteomics identification,Reference proteome,Signal,	0
GB48820	100578030	LOC100578030	antitrypsin-like	XM_026443819.1,XM_026443817.1,XM_026443818.1,XM_026443811.1,XM_026443812.1,XM_026443813.1,XM_026443814.1,XM_026443815.1,XM_026443816.1	1.08952	2.12803	11.5086	-4.47757	0.000347809	0.0239696	0.364031	YES	NO	FBgn0083141	Serpin 28B(Spn28B)	Drosophila melanogaster	0	GO:0000003~reproduction,GO:0006508~proteolysis,GO:0009892~negative regulation of metabolic process,GO:0010605~negative regulation of macromolecule metabolic process,GO:0030162~regulation of proteolysis,GO:0031324~negative regulation of cellular metabolic process,GO:0032268~regulation of cellular protein metabolic process,GO:0032269~negative regulation of cellular protein metabolic process,GO:0032…	GO:0005576~extracellular region,GO:0005615~extracellular space,GO:0044421~extracellular region part,	GO:0004857~enzyme inhibitor activity,GO:0004866~endopeptidase inhibitor activity,GO:0004867~serine-type endopeptidase inhibitor activity,GO:0030234~enzyme regulator activity,GO:0030414~peptidase inhibitor activity,GO:0061134~peptidase regulator activity,GO:0061135~endopeptidase regulator activity,GO:0098772~molecular function regulator,	IPR000215:Serpin family,IPR023795:Protease inhibitor I4, serpin, conserved site,IPR023796:Serpin domain,	0	0	SM00093:SERPIN,	Complete proteome,Reference proteome,	0
GB40769	412458	LOC412458	dehydrogenase/reductase SDR family member 11-like	XM_026443298.1	-1.12632	0.458082	7.24059	4.43172	0.000383261	0.0255539	0.170505	YES	NO	FBgn0030073	CG10962 gene product from transcript CG10962-RB(CG10962)	Drosophila melanogaster	0	0	0	0	IPR002347:Glucose/ribitol dehydrogenase,IPR016040:NAD(P)-binding domain,	0	0	0	Complete proteome,Oxidoreductase,Proteomics identification,Reference proteome,	0
	100578678	LOC100578678	uncharacterized LOC100578678	XR_411684.3,XR_411683.3,XR_001703163.2,XR_001703162.2,XR_001703161.2,XR_001703160.2	-0.528118	0.693459	3.28382	4.41081	0.000400634	0.0258262	0.231998	YES	NO	0	0	0	0	0	0	0	0	0	0	0	0	0
GB42739	724718	LOC724718	xanthine dehydrogenase	XM_026442753.1,XM_026442754.1,XM_026442755.1,XR_003305331.1,XR_003305332.1	-0.740099	0.598698	7.87788	4.37724	0.000430214	0.027116	0.0783531	YES	NO	FBgn0003308	rosy(ry)	Drosophila melanogaster	0	GO:0006082~organic acid metabolic process,GO:0006144~purine nucleobase metabolic process,GO:0006145~purine nucleobase catabolic process,GO:0006206~pyrimidine nucleobase metabolic process,GO:0006520~cellular amino acid metabolic process,GO:0006525~arginine metabolic process,GO:0006568~tryptophan metabolic process,GO:0006576~cellular biogenic amine metabolic process,GO:0006586~indolalkylamine metab…	GO:0005777~peroxisome,GO:0005829~cytosol,GO:0005875~microtubule associated complex,GO:0015630~microtubule cytoskeleton,GO:0042579~microbody,	GO:0000166~nucleotide binding,GO:0004854~xanthine dehydrogenase activity,GO:0004855~xanthine oxidase activity,GO:0005506~iron ion binding,GO:0009055~electron carrier activity,GO:0016614~oxidoreductase activity, acting on CH-OH group of donors,GO:0016725~oxidoreductase activity, acting on CH or CH2 groups,GO:0016726~oxidoreductase activity, acting on CH or CH2 groups, NAD or NADP as acceptor,GO:00…	IPR000674:Aldehyde oxidase/xanthine dehydrogenase, a/b hammerhead,IPR001041:2Fe-2S ferredoxin-type domain,IPR002346:Molybdopterin dehydrogenase, FAD-binding,IPR002888:[2Fe-2S]-binding,IPR005107:CO dehydrogenase flavoprotein, C-terminal,IPR006058:2Fe-2S ferredoxin, iron-sulphur binding site,IPR008274:Aldehyde oxidase/xanthine dehydrogenase, molybdopterin binding,IPR012675:Beta-grasp domain,IPR0143…	dme00230:Purine metabolism,dme00232:Caffeine metabolism,dme00983:Drug metabolism - other enzymes,dme01100:Metabolic pathways,dme04146:Peroxisome,	PIRSF000127:xanthine dehydrogenase,	SM01008:SM01008,SM01092:SM01092,	2Fe-2S,Complete proteome,FAD,Flavoprotein,Iron,Iron-sulfur,Metal-binding,Molybdenum,NAD,Oxidoreductase,Peroxisome,Reference proteome,	active site:Proton acceptor,binding site:FAD,binding site:FAD; via amide nitrogen and carbonyl oxygen,binding site:Substrate,chain:Xanthine dehydrogenase,domain:2Fe-2S ferredoxin-type,domain:FAD-binding PCMH-type,metal ion-binding site:Iron-sulfur 1,metal ion-binding site:Iron-sulfur 2,metal ion-binding site:Molybdenum,metal ion-binding site:Molybdenum; via amide nitrogen,metal ion-binding site:M…
GB41521	408890	gro	protein groucho	XM_006565410.3,XM_392421.7,XM_006565411.3	-0.658746	0.633429	6.56828	4.36012	0.000446144	0.0273047	-0.0112775	YES	NO	FBgn0001139	groucho(gro)	Drosophila melanogaster	0	GO:0000003~reproduction,GO:0000122~negative regulation of transcription from RNA polymerase II promoter,GO:0000902~cell morphogenesis,GO:0000904~cell morphogenesis involved in differentiation,GO:0003006~developmental process involved in reproduction,GO:0006351~transcription, DNA-templated,GO:0006355~regulation of transcription, DNA-templated,GO:0006357~regulation of transcription from RNA polymer…	GO:0005654~nucleoplasm,	GO:0000988~transcription factor activity, protein binding,GO:0000989~transcription factor activity, transcription factor binding,GO:0001076~transcription factor activity, RNA polymerase II transcription factor binding,GO:0001104~RNA polymerase II transcription cofactor activity,GO:0001106~RNA polymerase II transcription corepressor activity,GO:0001191~transcriptional repressor activity, RNA polym…	IPR001680:WD40 repeat,IPR005617:Groucho/TLE, N-terminal Q-rich domain,IPR009146:Groucho/transducin-like enhancer,IPR015943:WD40/YVTN repeat-like-containing domain,IPR017986:WD40-repeat-containing domain,IPR019775:WD40 repeat, conserved site,	dme04310:Wnt signaling pathway,dme04330:Notch signaling pathway,	0	SM00320:WD40,	Alternative splicing,Coiled coil,Complete proteome,Developmental protein,Differentiation,Neurogenesis,Nucleus,Phosphoprotein,Proteomics identification,Reference proteome,Repeat,Repressor,Transcription,Transcription regulation,Ubl conjugation,WD repeat,Wnt signaling pathway,	chain:Protein groucho,compositionally biased region:Gln-rich,compositionally biased region:Pro-rich,modified residue,region of interest:Binding to basic helix-loop-helix domain,region of interest:CCN domain,repeat:WD 1,repeat:WD 2,repeat:WD 3,repeat:WD 4,repeat:WD 5,repeat:WD 6,repeat:WD 7,sequence conflict,short sequence motif:Nuclear localization signal,splice variant,
GB46593	100578611	#N/A	#N/A	#N/A	-1.30554	0.404569	3.38477	4.34524	0.000460467	0.0277668	0.0941583	YES	NO	0	0	0	0	0	0	0	0	0	0	0	0	0
GB41837	100576645	LOC100576645	putative tyrosine-protein phosphatase auxilin-like	XM_006564505.3	-0.528152	0.693442	4.22807	4.30727	0.000499196	0.0282339	-0.0397536	YES	NO	FBgn0037218	auxilin(aux)	Drosophila melanogaster	0	GO:0000003~reproduction,GO:0001654~eye development,GO:0001745~compound eye morphogenesis,GO:0003006~developmental process involved in reproduction,GO:0006464~cellular protein modification process,GO:0006468~protein phosphorylation,GO:0006793~phosphorus metabolic process,GO:0006796~phosphate-containing compound metabolic process,GO:0006897~endocytosis,GO:0006898~receptor-mediated endocytosis,GO:00…	GO:0005794~Golgi apparatus,GO:0005795~Golgi stack,GO:0031984~organelle subcompartment,GO:0044431~Golgi apparatus part,GO:0045202~synapse,GO:0098791~Golgi subcompartment,	GO:0000166~nucleotide binding,GO:0001882~nucleoside binding,GO:0001883~purine nucleoside binding,GO:0004672~protein kinase activity,GO:0005524~ATP binding,GO:0016301~kinase activity,GO:0016773~phosphotransferase activity, alcohol group as acceptor,GO:0017076~purine nucleotide binding,GO:0030554~adenyl nucleotide binding,GO:0032549~ribonucleoside binding,GO:0032550~purine ribonucleoside binding,GO…	IPR000008:C2 calcium-dependent membrane targeting,IPR000719:Protein kinase, catalytic domain,IPR001623:DnaJ domain,IPR008271:Serine/threonine-protein kinase, active site,IPR011009:Protein kinase-like domain,IPR014020:Tensin phosphatase, C2 domain,	0	0	SM00220:S_TKc,SM01326:SM01326,	Complete proteome,Proteomics identification,Reference proteome,	0
GB53014	410982	SCR-B6	scavenger receptor class B, type 6	XM_006569296.3,XM_016911771.2,XM_006569295.3	-1.53375	0.345378	6.14072	4.28051	0.000528457	0.028521	-0.165739	YES	NO	FBgn0015924	croquemort(crq)	Drosophila melanogaster	0	GO:0001775~cell activation,GO:0002165~instar larval or pupal development,GO:0002252~immune effector process,GO:0002274~myeloid leukocyte activation,GO:0002433~immune response-regulating cell surface receptor signaling pathway involved in phagocytosis,GO:0002682~regulation of immune system process,GO:0002764~immune response-regulating signaling pathway,GO:0002768~immune response-regulating cell su…	0	GO:0004872~receptor activity,GO:0005044~scavenger receptor activity,GO:0038024~cargo receptor activity,GO:0060089~molecular transducer activity,	IPR002159:CD36 antigen,	0	0	0	Apoptosis,Cell membrane,Complete proteome,Disulfide bond,Glycoprotein,Lipoprotein,Membrane,Palmitate,Proteomics identification,Receptor,Reference proteome,Transmembrane,Transmembrane helix,	chain:Protein croquemort,disulfide bond,glycosylation site:N-linked (GlcNAc...),lipid moiety-binding region:S-palmitoyl cysteine,sequence conflict,topological domain:Cytoplasmic,topological domain:Extracellular,transmembrane region,
	100576903	LOC100576903	leucine-rich repeat-containing protein 15-like	XM_003249995.4	-1.44589	0.367065	6.48508	4.26798	0.000542757	0.028521	-0.183308	YES	NO	0	0	0	0	0	0	0	0	0	0	0	0	0
GB48269	100577569	LOC100577569	uncharacterized LOC100577569	XM_006558531.3,XM_026444751.1	-0.972287	0.509698	4.20428	4.23426	0.000583193	0.02933	-0.178914	YES	NO	0	0	0	0	0	0	0	0	0	0	0	0	0
GB49439	724295	LOC724295	protein phosphatase 1 regulatory subunit 3C-B-like	XM_026445641.1	0.719162	1.64623	4.4061	-4.11961	0.000745005	0.0338418	-0.414514	YES	NO	FBgn0036428	Glycogen binding subunit 70E(Gbs-70E)	Drosophila melanogaster	0	GO:0005975~carbohydrate metabolic process,GO:0005976~polysaccharide metabolic process,GO:0005977~glycogen metabolic process,GO:0005996~monosaccharide metabolic process,GO:0006006~glucose metabolic process,GO:0006073~cellular glucan metabolic process,GO:0006091~generation of precursor metabolites and energy,GO:0006109~regulation of carbohydrate metabolic process,GO:0006112~energy reserve metabolic…	0	GO:0001871~pattern binding,GO:0008157~protein phosphatase 1 binding,GO:0019899~enzyme binding,GO:0019902~phosphatase binding,GO:0019903~protein phosphatase binding,GO:0030246~carbohydrate binding,GO:0030247~polysaccharide binding,GO:2001069~glycogen binding,	IPR005036:Putative phosphatase regulatory subunit,IPR017434:Protein phosphatase 1, glycogen targeting subunit, Metazoa,	dme04931:Insulin resistance,	PIRSF038207:protein phosphatase 1, glycogen targeting subunit, animal type,	0	Carbohydrate metabolism,Complete proteome,Glycogen metabolism,Reference proteome,	0
GB49336	552286	LOC552286	acetyl-CoA carboxylase-like	XM_006565175.3,XM_006565181.3,XM_003250552.4,XM_006565176.3,XM_006565177.3,XM_006565178.3,XM_016915430.2,XM_026444324.1,XM_006565180.3,XM_624662.6	-0.484586	0.714702	8.53194	4.10507	0.000768536	0.0338418	-0.445449	YES	NO	FBgn0027580	Pyruvate carboxylase(PCB)	Drosophila melanogaster	0	GO:0005975~carbohydrate metabolic process,GO:0005996~monosaccharide metabolic process,GO:0006006~glucose metabolic process,GO:0006082~organic acid metabolic process,GO:0006090~pyruvate metabolic process,GO:0006094~gluconeogenesis,GO:0016051~carbohydrate biosynthetic process,GO:0019318~hexose metabolic process,GO:0019319~hexose biosynthetic process,GO:0019752~carboxylic acid metabolic process,GO:0…	GO:0005739~mitochondrion,GO:0005759~mitochondrial matrix,GO:0005811~lipid particle,GO:0005875~microtubule associated complex,GO:0015630~microtubule cytoskeleton,GO:0044429~mitochondrial part,	GO:0000166~nucleotide binding,GO:0001882~nucleoside binding,GO:0001883~purine nucleoside binding,GO:0003676~nucleic acid binding,GO:0003677~DNA binding,GO:0004075~biotin carboxylase activity,GO:0004736~pyruvate carboxylase activity,GO:0005524~ATP binding,GO:0009374~biotin binding,GO:0016874~ligase activity,GO:0016879~ligase activity, forming carbon-nitrogen bonds,GO:0016885~ligase activity, formi…	IPR000089:Biotin/lipoyl attachment,IPR000891:Pyruvate carboxyltransferase,IPR001882:Biotin-binding site,IPR003379:Carboxylase, conserved domain,IPR005479:Carbamoyl-phosphate synthetase large subunit-like, ATP-binding domain,IPR005481:Carbamoyl-phosphate synthase, large subunit, N-terminal,IPR005482:Biotin carboxylase, C-terminal,IPR005930:Pyruvate carboxylase,IPR009057:Homeodomain-like,IPR011053:…	dme00020:Citrate cycle (TCA cycle),dme00620:Pyruvate metabolism,dme01100:Metabolic pathways,dme01200:Carbon metabolism,dme01230:Biosynthesis of amino acids,	PIRSF001594:pyruvate carboxylase,	SM00878:SM00878,	ATP-binding,Biotin,Complete proteome,Ligase,Metal-binding,Nucleotide-binding,Proteomics identification,Pyruvate,Reference proteome,	0
	102656171	LOC102656171	uncharacterized LOC102656171	XR_409056.3	-0.463966	0.724991	4.94117	4.09417	0.000786683	0.0338684	-0.539627	YES	NO	0	0	0	0	0	0	0	0	0	0	0	0	0
GB49837	412972	LOC412972	WD repeat domain phosphoinositide-interacting protein 3-like	XM_396423.7	0.409314	1.32805	4.81565	-4.06249	0.000841875	0.0346946	-0.58632	YES	NO	FBgn0037648	CG11975 gene product from transcript CG11975-RB(CG11975)	Drosophila melanogaster	0	GO:0000045~autophagosome assembly,GO:0000422~mitophagy,GO:0006464~cellular protein modification process,GO:0006497~protein lipidation,GO:0006914~autophagy,GO:0007005~mitochondrion organization,GO:0007033~vacuole organization,GO:0008104~protein localization,GO:0016236~macroautophagy,GO:0022411~cellular component disassembly,GO:0022607~cellular component assembly,GO:0033036~macromolecule localizati…	GO:0000407~pre-autophagosomal structure,GO:0005829~cytosol,GO:0019898~extrinsic component of membrane,GO:0034045~pre-autophagosomal structure membrane,	GO:0005543~phospholipid binding,GO:0008289~lipid binding,GO:0032266~phosphatidylinositol-3-phosphate binding,GO:0035091~phosphatidylinositol binding,GO:0043167~ion binding,GO:0043168~anion binding,GO:0080025~phosphatidylinositol-3,5-bisphosphate binding,GO:1901981~phosphatidylinositol phosphate binding,	IPR001680:WD40 repeat,IPR015943:WD40/YVTN repeat-like-containing domain,IPR017986:WD40-repeat-containing domain,	0	0	SM00320:WD40,	Complete proteome,Proteomics identification,Reference proteome,	0
GB44494	411657	LOC411657	glucosinolate sulphatase	XM_026440711.1,XM_016912404.2,XM_026440710.1	-1.09913	0.466798	5.00298	4.05955	0.000847209	0.0347398	-0.607003	YES	NO	FBgn0036765	CG7408 gene product from transcript CG7408-RB(CG7408)	Drosophila melanogaster	Inorganic ion transport and metabolism,	GO:0006952~defense response,GO:0009605~response to external stimulus,GO:0009607~response to biotic stimulus,GO:0009617~response to bacterium,GO:0042742~defense response to bacterium,GO:0043207~response to external biotic stimulus,GO:0051707~response to other organism,GO:0098542~defense response to other organism,	0	GO:0003943~N-acetylgalactosamine-4-sulfatase activity,GO:0008484~sulfuric ester hydrolase activity,	IPR000917:Sulfatase,IPR017849:Alkaline phosphatase-like, alpha/beta/alpha,IPR017850:Alkaline-phosphatase-like, core domain,IPR024607:Sulfatase, conserved site,	0	0	0	Complete proteome,Hydrolase,Proteomics identification,Reference proteome,Signal,	0
GB49440	724250	SP10	serine protease 10	XM_001120043.5	1.59148	3.01358	4.29416	-4.01541	0.00093124	0.0368942	-0.581342	YES	NO	FBgn0034796	CG3700 gene product from transcript CG3700-RA(CG3700)	Drosophila melanogaster	0	GO:0006508~proteolysis,	0	GO:0004175~endopeptidase activity,GO:0004252~serine-type endopeptidase activity,GO:0008233~peptidase activity,GO:0008236~serine-type peptidase activity,GO:0017171~serine hydrolase activity,GO:0070011~peptidase activity, acting on L-amino acid peptides,	IPR001254:Peptidase S1,IPR001314:Peptidase S1A, chymotrypsin-type,IPR009003:Trypsin-like cysteine/serine peptidase domain,IPR018114:Peptidase S1, trypsin family, active site,	0	0	SM00020:Tryp_SPc,	Complete proteome,Disulfide bond,Hydrolase,Protease,Reference proteome,Serine protease,Signal,	0
GB54486	411978	LOC411978	beta-glucosidase	XM_026441210.1,XM_026441212.1,XM_026441211.1	1.10749	2.1547	5.40906	-3.9577	0.00105392	0.0392851	-0.831783	YES	NO	FBgn0036659	CG9701 gene product from transcript CG9701-RA(CG9701)	Drosophila melanogaster	0	GO:0005975~carbohydrate metabolic process,GO:1901135~carbohydrate derivative metabolic process,GO:1901657~glycosyl compound metabolic process,	0	GO:0004553~hydrolase activity, hydrolyzing O-glycosyl compounds,GO:0008422~beta-glucosidase activity,GO:0015926~glucosidase activity,GO:0016798~hydrolase activity, acting on glycosyl bonds,	IPR001360:Glycoside hydrolase, family 1,IPR013781:Glycoside hydrolase, catalytic domain,IPR017853:Glycoside hydrolase, superfamily,IPR018120:Glycoside hydrolase, family 1, active site,	0	0	0	Complete proteome,Glycosidase,Hydrolase,Reference proteome,Signal,	0
GB47107	552667	LOC552667	protein charybde-like	XR_001706117.2,XM_026439691.1	0.536751	1.4507	5.29324	-3.93226	0.00111308	0.0399108	-0.892177	YES	NO	FBgn0036165	charybde(chrb)	Drosophila melanogaster	0	GO:0001700~embryonic development via the syncytial blastoderm,GO:0006915~apoptotic process,GO:0006979~response to oxidative stress,GO:0008219~cell death,GO:0008258~head involution,GO:0009790~embryo development,GO:0009792~embryo development ending in birth or egg hatching,GO:0009966~regulation of signal transduction,GO:0009968~negative regulation of signal transduction,GO:0010646~regulation of cel…	0	0	IPR012918:RTP801-like,	0	0	0	Apoptosis,Complete proteome,Cytoplasm,Developmental protein,Reference proteome,	chain:Protein charybde,sequence conflict,
GB53791	726210	LOC726210	uncharacterized LOC726210	XM_016912973.2,XM_016912974.2,XM_026441947.1,XM_006560139.3	0.529451	1.44338	9.41727	-3.89167	0.00121442	0.0409854	-0.855796	YES	NO	FBgn0053080	CG33080 gene product from transcript CG33080-RA(CG33080)	Drosophila melanogaster	0	GO:0005975~carbohydrate metabolic process,	0	GO:0004553~hydrolase activity, hydrolyzing O-glycosyl compounds,GO:0004558~alpha-1,4-glucosidase activity,GO:0015926~glucosidase activity,GO:0016798~hydrolase activity, acting on glycosyl bonds,GO:0032450~maltose alpha-glucosidase activity,GO:0090599~alpha-glucosidase activity,	IPR000322:Glycoside hydrolase, family 31,IPR013785:Aldolase-type TIM barrel,IPR017853:Glycoside hydrolase, superfamily,	0	0	0	Complete proteome,Glycosidase,Hydrolase,Membrane,Reference proteome,Transmembrane,Transmembrane helix,	0
GB46019	724517	larp	La related protein	XR_001703439.2,XR_001703441.2,XR_001703440.2,XM_006562439.3,XM_016912699.2,XM_001120391.5,XM_006562440.3	0.578349	1.49314	6.75968	-3.86359	0.00128993	0.0416486	-1.04734	YES	NO	FBgn0261618	La related protein(larp)	Drosophila melanogaster	0	GO:0000001~mitochondrion inheritance,GO:0000003~reproduction,GO:0000226~microtubule cytoskeleton organization,GO:0000278~mitotic cell cycle,GO:0000280~nuclear division,GO:0002165~instar larval or pupal development,GO:0007005~mitochondrion organization,GO:0007010~cytoskeleton organization,GO:0007017~microtubule-based process,GO:0007049~cell cycle,GO:0007051~spindle organization,GO:0007053~spindle …	GO:0005739~mitochondrion,GO:0005829~cytosol,	GO:0003676~nucleic acid binding,GO:0003723~RNA binding,GO:0097159~organic cyclic compound binding,GO:1901363~heterocyclic compound binding,	IPR006607:Protein of unknown function DM15,IPR006630:RNA-binding protein Lupus La,IPR011991:Winged helix-turn-helix DNA-binding domain,	0	0	SM00684:DM15,SM00715:LA,	Alternative splicing,Complete proteome,Cytoplasm,Meiosis,Phosphoprotein,Proteomics identification,Reference proteome,RNA-binding,	chain:La-related protein,compositionally biased region:Poly-Ala,compositionally biased region:Poly-Asn,compositionally biased region:Poly-Gln,compositionally biased region:Poly-Pro,compositionally biased region:Poly-Ser,compositionally biased region:Poly-Thr,domain:HTH La-type RNA-binding,modified residue,sequence conflict,splice variant,
	102654134	LOC102654134	uncharacterized LOC102654134	XR_003304358.1,XR_003304357.1	1.04505	2.06344	1.24933	-3.84109	0.00135381	0.0427022	-1.00382	YES	NO	0	0	0	0	0	0	0	0	0	0	0	0	0
GB54319	410052	Syt20	synaptotagmin 20	NM_001142561.1,XM_006557679.3,XM_006557678.3,XM_006557677.3,XM_006557676.3,XM_006557681.3,XM_006557680.3,XM_016916904.2	-0.524434	0.695232	5.99021	3.81337	0.00143692	0.0436465	-1.15752	YES	NO	FBgn0261085	Synaptotagmin 12(Syt12)	Drosophila melanogaster	0	GO:0001505~regulation of neurotransmitter levels,GO:0006836~neurotransmitter transport,GO:0006887~exocytosis,GO:0006906~vesicle fusion,GO:0007267~cell-cell signaling,GO:0007268~chemical synaptic transmission,GO:0007269~neurotransmitter secretion,GO:0016050~vesicle organization,GO:0016079~synaptic vesicle exocytosis,GO:0016192~vesicle-mediated transport,GO:0017156~calcium ion regulated exocytosis,…	GO:0016023~cytoplasmic, membrane-bounded vesicle,GO:0030133~transport vesicle,GO:0031988~membrane-bounded vesicle,GO:0044456~synapse part,GO:0045202~synapse,GO:0070382~exocytic vesicle,GO:0097458~neuron part,GO:0098793~presynapse,GO:0099503~secretory vesicle,	GO:0000149~SNARE binding,GO:0005509~calcium ion binding,GO:0005543~phospholipid binding,GO:0005544~calcium-dependent phospholipid binding,GO:0008289~lipid binding,GO:0019905~syntaxin binding,GO:0030276~clathrin binding,GO:0043167~ion binding,GO:0043169~cation binding,GO:0046872~metal ion binding,	IPR000008:C2 calcium-dependent membrane targeting,	0	0	SM00239:C2,	Complete proteome,Reference proteome,Signal,	0
GB46629	100577537	LOC100577537	uncharacterized LOC100577537	XM_006557415.3,XM_006557416.3	-1.15932	0.447722	6.41425	3.80646	0.00145841	0.0436465	-1.14981	YES	NO	0	0	0	0	0	0	0	0	0	0	0	0	0
GB51560	725239	#N/A	#N/A	#N/A	0.774513	1.71061	1.53725	-3.79332	0.0015002	0.0440973	-1.01516	YES	NO	0	0	0	0	0	0	0	0	0	0	0	0	0
GB49372	411699	LOC411699	SID1 transmembrane family member 1-like	XM_006565173.3,XM_006565174.3	-0.367615	0.775063	6.41895	3.73546	0.00169891	0.0463951	-1.31303	YES	NO	0	0	0	0	0	0	0	0	0	0	0	0	0
	102654584	LOC102654584	uncharacterized LOC102654584	XR_410216.3	0.538458	1.45242	2.2557	-3.73131	0.00171415	0.0463951	-1.06772	YES	NO	0	0	0	0	0	0	0	0	0	0	0	0	0
GB44513	552679	CYP4AV1	cytochrome P450 4AV1	XM_016912202.2	-1.04905	0.483286	6.67666	3.71735	0.0017664	0.0473406	-1.32759	YES	NO	FBgn0015032	Cytochrome P450-4c3(Cyp4c3)	Drosophila melanogaster	Secondary metabolites biosynthesis, transport, and catabolism,	GO:0055114~oxidation-reduction process,	GO:0005783~endoplasmic reticulum,GO:0005789~endoplasmic reticulum membrane,GO:0042175~nuclear outer membrane-endoplasmic reticulum membrane network,GO:0044432~endoplasmic reticulum part,	GO:0004497~monooxygenase activity,GO:0005506~iron ion binding,GO:0016705~oxidoreductase activity, acting on paired donors, with incorporation or reduction of molecular oxygen,GO:0020037~heme binding,GO:0043167~ion binding,GO:0043169~cation binding,GO:0046872~metal ion binding,GO:0046906~tetrapyrrole binding,GO:0046914~transition metal ion binding,GO:0097159~organic cyclic compound binding,GO:1901…	IPR001128:Cytochrome P450,IPR002401:Cytochrome P450, E-class, group I,IPR017972:Cytochrome P450, conserved site,	0	0	0	Complete proteome,Endoplasmic reticulum,Heme,Iron,Membrane,Metal-binding,Microsome,Monooxygenase,Oxidoreductase,Reference proteome,	binding site:Heme (covalent; via 1 link),chain:Cytochrome P450 4c3,metal ion-binding site:Iron (heme axial ligand),
GB53672	409643	#N/A	#N/A	#N/A	0.495774	1.41008	5.04099	-3.6926	0.00186296	0.0479798	-1.36559	YES	NO	FBgn0014163	failed axon connections(fax)	Drosophila melanogaster	0	GO:0000902~cell morphogenesis,GO:0000904~cell morphogenesis involved in differentiation,GO:0003008~system process,GO:0007399~nervous system development,GO:0007409~axonogenesis,GO:0007600~sensory perception,GO:0019233~sensory perception of pain,GO:0022008~neurogenesis,GO:0030030~cell projection organization,GO:0030182~neuron differentiation,GO:0031175~neuron projection development,GO:0032989~cellu…	0	0	IPR010987:Glutathione S-transferase, C-terminal-like,IPR012336:Thioredoxin-like fold,IPR026928:Failed axon connections,	0	0	0	Coiled coil,Complete proteome,Developmental protein,Proteomics identification,Reference proteome,	0
GB14502	410973	MED22	mediator of RNA polymerase II transcription subunit 22	XM_016911250.2	0.785512	1.7237	4.04206	-3.65717	0.00201045	0.0496616	-1.31652	YES	NO	FBgn0040339	Mediator complex subunit 22(MED22)	Drosophila melanogaster	0	GO:0000003~reproduction,GO:0000278~mitotic cell cycle,GO:0000280~nuclear division,GO:0006351~transcription, DNA-templated,GO:0006355~regulation of transcription, DNA-templated,GO:0006357~regulation of transcription from RNA polymerase II promoter,GO:0006366~transcription from RNA polymerase II promoter,GO:0007049~cell cycle,GO:0007067~mitotic nuclear division,GO:0007276~gamete generation,GO:00072…	GO:0000785~chromatin,GO:0005654~nucleoplasm,GO:0005694~chromosome,GO:0005730~nucleolus,GO:0016592~mediator complex,GO:0044427~chromosomal part,GO:0044451~nucleoplasm part,	GO:0000988~transcription factor activity, protein binding,GO:0000989~transcription factor activity, transcription factor binding,GO:0001076~transcription factor activity, RNA polymerase II transcription factor binding,GO:0001104~RNA polymerase II transcription cofactor activity,GO:0003712~transcription cofactor activity,	IPR009332:Mediator complex, subunit Med22,	0	0	0	Activator,Complete proteome,Nucleus,Reference proteome,Transcription,Transcription regulation,	chain:Mediator of RNA polymerase II transcription subunit 22,
GB44976	410253	Vri	vrille	XM_003250814.4,XM_006566486.3	-0.720565	0.60686	7.32289	7.12578	1.92046e-06	0.00196871	5.25977	NO	NO	FBgn0016076	vrille(vri)	Drosophila melanogaster	0	GO:0002009~morphogenesis of an epithelium,GO:0002165~instar larval or pupal development,GO:0003008~system process,GO:0003013~circulatory system process,GO:0003015~heart process,GO:0005975~carbohydrate metabolic process,GO:0006109~regulation of carbohydrate metabolic process,GO:0006351~transcription, DNA-templated,GO:0006355~regulation of transcription, DNA-templated,GO:0007399~nervous system deve…	0	GO:0000981~RNA polymerase II transcription factor activity, sequence-specific DNA binding,GO:0000982~transcription factor activity, RNA polymerase II core promoter proximal region sequence-specific binding,GO:0001071~nucleic acid binding transcription factor activity,GO:0001078~transcriptional repressor activity, RNA polymerase II core promoter proximal region sequence-specific binding,GO:0001227…	IPR004827:Basic-leucine zipper domain,	dme04711:Circadian rhythm - fly,	0	SM00338:BRLZ,	Complete proteome,Reference proteome,	0
GB48889	725093	LOC725093	krueppel target at 95D ortholog	XM_026441005.1,XM_026441006.1,XM_001120982.5,XM_006559788.3,XM_016912335.2	0.817193	1.76197	4.36217	-7.05568	2.17778e-06	0.00198444	5.11685	NO	NO	FBgn0020647	Krueppel target at 95D(KrT95D)	Drosophila melanogaster	0	GO:0006605~protein targeting,GO:0006612~protein targeting to membrane,GO:0006886~intracellular protein transport,GO:0007009~plasma membrane organization,GO:0008104~protein localization,GO:0010256~endomembrane system organization,GO:0015031~protein transport,GO:0033036~macromolecule localization,GO:0034613~cellular protein localization,GO:0044802~single-organism membrane organization,GO:0045184~es…	0	0	IPR019381:Phosphofurin acidic cluster sorting protein 1,	0	0	0	Complete proteome,Proteomics identification,Reference proteome,	0
	107964661	#N/A	#N/A	XR_001703566.2	-1.62514	0.324177	0.7549	6.33416	8.26017e-06	0.00451611	2.46593	NO	NO	0	0	0	0	0	0	0	0	0	0	0	0	0
	100578777	LOC100578777	uncharacterized LOC100578777	XR_003304812.1,XR_003304811.1,XR_003304810.1,XR_120251.4	-0.894182	0.538052	4.42833	6.19022	1.08689e-05	0.00557099	3.6033	NO	NO	0	0	0	0	0	0	0	0	0	0	0	0	0
GB49768	551914	LOC551914	actin-like protein 6A-like	XM_624300.5	-0.6359	0.643539	6.78209	6.0431	1.44301e-05	0.00643295	3.3231	NO	NO	FBgn0025716	Brahma associated protein 55kD(Bap55)	Drosophila melanogaster	0	GO:0000278~mitotic cell cycle,GO:0000280~nuclear division,GO:0000281~mitotic cytokinesis,GO:0000902~cell morphogenesis,GO:0000904~cell morphogenesis involved in differentiation,GO:0000910~cytokinesis,GO:0006259~DNA metabolic process,GO:0006281~DNA repair,GO:0006325~chromatin organization,GO:0006338~chromatin remodeling,GO:0006351~transcription, DNA-templated,GO:0006355~regulation of transcription…	GO:0000123~histone acetyltransferase complex,GO:0000228~nuclear chromosome,GO:0000785~chromatin,GO:0000790~nuclear chromatin,GO:0005654~nucleoplasm,GO:0005694~chromosome,GO:0031011~Ino80 complex,GO:0031248~protein acetyltransferase complex,GO:0033202~DNA helicase complex,GO:0035060~brahma complex,GO:0035267~NuA4 histone acetyltransferase complex,GO:0043189~H4/H2A histone acetyltransferase complex…	GO:0000988~transcription factor activity, protein binding,GO:0000989~transcription factor activity, transcription factor binding,GO:0003712~transcription cofactor activity,GO:0003713~transcription coactivator activity,	IPR004000:Actin-related protein,	0	0	SM00268:ACTIN,	Complete proteome,Proteomics identification,Reference proteome,	0
GB54020	409025	LOC409025	apolipoprotein D-like	XM_392555.7	-0.954941	0.515863	4.53924	5.78936	2.36861e-05	0.0084183	2.8647	NO	NO	FBgn0030334	CG4139 gene product from transcript CG4139-RC(Karl)	Drosophila melanogaster	0	GO:0002009~morphogenesis of an epithelium,GO:0002165~instar larval or pupal development,GO:0007444~imaginal disc development,GO:0007472~wing disc morphogenesis,GO:0007476~imaginal disc-derived wing morphogenesis,GO:0007552~metamorphosis,GO:0007560~imaginal disc morphogenesis,GO:0009791~post-embryonic development,GO:0009886~post-embryonic morphogenesis,GO:0009887~organ morphogenesis,GO:0035107~app…	0	0	IPR011038:Calycin-like,IPR012674:Calycin,	0	0	0	Complete proteome,Reference proteome,Signal,	0
GB48386	726469	Su(var)3-3	suppressor of variegation 3-3	XM_016914369.2	-0.816678	0.567748	6.43322	5.58168	3.57588e-05	0.00891483	2.43997	NO	NO	FBgn0260397	Suppressor of variegation 3-3(Su(var)3-3)	Drosophila melanogaster	0	GO:0000003~reproduction,GO:0002009~morphogenesis of an epithelium,GO:0002165~instar larval or pupal development,GO:0003002~regionalization,GO:0003006~developmental process involved in reproduction,GO:0006259~DNA metabolic process,GO:0006325~chromatin organization,GO:0006342~chromatin silencing,GO:0006346~methylation-dependent chromatin silencing,GO:0006351~transcription, DNA-templated,GO:0006355~…	GO:0005694~chromosome,GO:0017053~transcriptional repressor complex,	GO:0000166~nucleotide binding,GO:0003676~nucleic acid binding,GO:0003677~DNA binding,GO:0032451~demethylase activity,GO:0032452~histone demethylase activity,GO:0032453~histone demethylase activity (H3-K4 specific),GO:0036094~small molecule binding,GO:0048037~cofactor binding,GO:0050660~flavin adenine dinucleotide binding,GO:0050662~coenzyme binding,GO:0097159~organic cyclic compound binding,GO:19…	IPR002937:Amine oxidase,IPR007526:SWIRM domain,IPR009057:Homeodomain-like,IPR011991:Winged helix-turn-helix DNA-binding domain,IPR017366:Histone lysine-specific demethylase,IPR023753:Pyridine nucleotide-disulphide oxidoreductase, FAD/NAD(P)-binding domain,	0	PIRSF038051:lysine-specific histone demethylase,	0	Chromatin regulator,Chromosome,Coiled coil,Complete proteome,FAD,Flavoprotein,Nucleus,Oxidoreductase,Phosphoprotein,Proteomics identification,Reference proteome,Repressor,Transcription,Transcription regulation,	chain:Possible lysine-specific histone demethylase 1,domain:SWIRM,modified residue,nucleotide phosphate-binding region:FAD,
GB53962	410776	gbb	glass bottom boat	XM_394252.5	-0.870514	0.546952	5.65231	5.5075	4.14815e-05	0.00920187	2.29617	NO	NO	FBgn0024234	glass bottom boat(gbb)	Drosophila melanogaster	0	GO:0000003~reproduction,GO:0001505~regulation of neurotransmitter levels,GO:0001700~embryonic development via the syncytial blastoderm,GO:0001932~regulation of protein phosphorylation,GO:0001934~positive regulation of protein phosphorylation,GO:0002009~morphogenesis of an epithelium,GO:0002064~epithelial cell development,GO:0002065~columnar/cuboidal epithelial cell differentiation,GO:0002066~colu…	GO:0005576~extracellular region,GO:0005615~extracellular space,GO:0016023~cytoplasmic, membrane-bounded vesicle,GO:0030141~secretory granule,GO:0030424~axon,GO:0031045~dense core granule,GO:0031988~membrane-bounded vesicle,GO:0033267~axon part,GO:0043005~neuron projection,GO:0043195~terminal bouton,GO:0043679~axon terminus,GO:0044306~neuron projection terminus,GO:0044421~extracellular region part…	GO:0005102~receptor binding,GO:0005125~cytokine activity,GO:0005126~cytokine receptor binding,GO:0005160~transforming growth factor beta receptor binding,GO:0008083~growth factor activity,GO:0033612~receptor serine/threonine kinase binding,GO:0070696~transmembrane receptor protein serine/threonine kinase binding,GO:0070700~BMP receptor binding,	IPR001111:Transforming growth factor-beta, N-terminal,IPR001839:Transforming growth factor-beta, C-terminal,IPR015615:Transforming growth factor-beta-related,IPR017948:Transforming growth factor beta, conserved site,	dme04350:TGF-beta signaling pathway,	0	SM00204:TGFB,	Cleavage on pair of basic residues,Complete proteome,Cytokine,Developmental protein,Disulfide bond,Glycoprotein,Growth factor,Reference proteome,Secreted,Signal,	chain:Protein 60A,disulfide bond,glycosylation site:N-linked (GlcNAc...),signal peptide,
GB42889	724616	Nep5	neprilysin 5	XM_016914179.2,XM_001120510.5	-0.834325	0.560845	4.16224	5.44622	4.69187e-05	0.00986226	2.22063	NO	NO	FBgn0039478	Neprilysin 5(Nep5)	Drosophila melanogaster	Posttranslational modification, protein turnover, chaperones,	GO:0006508~proteolysis,	0	GO:0004175~endopeptidase activity,GO:0004222~metalloendopeptidase activity,GO:0008233~peptidase activity,GO:0008237~metallopeptidase activity,GO:0070011~peptidase activity, acting on L-amino acid peptides,	IPR000718:Peptidase M13,IPR008753:Peptidase M13, N-terminal domain,IPR018497:Peptidase M13, C-terminal domain,IPR024079:Metallopeptidase, catalytic domain,	0	0	0	Complete proteome,Hydrolase,Membrane,Reference proteome,Transmembrane,Transmembrane helix,	0
GB48140	408897	Shroom	Shroom protein	XM_026441639.1,XM_026441640.1,XM_026441641.1	-0.518478	0.698108	6.76846	5.38723	5.28473e-05	0.0103231	2.06333	NO	NO	0	0	0	0	0	0	0	0	0	0	0	0	0
GB51159	413925	Reps	Reps protein	XM_006566190.3,XM_006566192.3,XM_006566194.3,XM_006566195.3,XM_006566193.3,XM_006566191.3	-0.632796	0.644925	3.87541	5.38704	5.28677e-05	0.0103231	2.10951	NO	NO	0	0	0	0	0	0	0	0	0	0	0	0	0
GB55489	410795	LOC410795	trehalase	NM_001112671.1,XM_026446360.1	-0.531178	0.69199	7.25697	5.3048	6.24519e-05	0.0113815	1.91467	NO	NO	FBgn0003748	Trehalase(Treh)	Drosophila melanogaster	0	GO:0005975~carbohydrate metabolic process,GO:0005984~disaccharide metabolic process,GO:0005991~trehalose metabolic process,GO:0005993~trehalose catabolic process,GO:0009311~oligosaccharide metabolic process,GO:0009313~oligosaccharide catabolic process,GO:0016052~carbohydrate catabolic process,GO:0019827~stem cell population maintenance,GO:0044248~cellular catabolic process,GO:0044262~cellular car…	0	GO:0004553~hydrolase activity, hydrolyzing O-glycosyl compounds,GO:0004555~alpha,alpha-trehalase activity,GO:0015927~trehalase activity,GO:0016798~hydrolase activity, acting on glycosyl bonds,	IPR001661:Glycoside hydrolase, family 37,IPR008928:Six-hairpin glycosidase-like,IPR018232:Glycoside hydrolase, family 37, conserved site,	dme00500:Starch and sucrose metabolism,dme01100:Metabolic pathways,	0	0	Alternative splicing,Complete proteome,Glycoprotein,Glycosidase,Hydrolase,Proteomics identification,Reference proteome,Signal,	chain:Trehalase,glycosylation site:N-linked (GlcNAc...),signal peptide,splice variant,
GB43035	724227	LOC724227	synaptic vesicle glycoprotein 2B-like	XM_001119995.5	-0.881421	0.542832	4.03876	5.26768	6.73479e-05	0.0118934	1.88174	NO	NO	FBgn0051272	CG31272 gene product from transcript CG31272-RA(CG31272)	Drosophila melanogaster	0	GO:0006629~lipid metabolic process,GO:0055085~transmembrane transport,	GO:0005887~integral component of plasma membrane,GO:0031226~intrinsic component of plasma membrane,	GO:0008509~anion transmembrane transporter activity,GO:0008514~organic anion transmembrane transporter activity,GO:0016298~lipase activity,	IPR011701:Major facilitator superfamily,IPR020846:Major facilitator superfamily domain,	0	0	0	Complete proteome,Hydrolase,Membrane,Reference proteome,Transmembrane,Transmembrane helix,	0
GB48746	410187	LOC410187	esterase E4-like	XM_393670.7	-1.00666	0.497699	6.56546	5.19672	7.78343e-05	0.0125161	1.68671	NO	NO	FBgn0031327	CG5397 gene product from transcript CG5397-RB(CG5397)	Drosophila melanogaster	Lipid metabolism,	GO:0007155~cell adhesion,GO:0007158~neuron cell-cell adhesion,GO:0007399~nervous system development,GO:0007416~synapse assembly,GO:0010646~regulation of cell communication,GO:0016337~single organismal cell-cell adhesion,GO:0022607~cellular component assembly,GO:0022610~biological adhesion,GO:0023051~regulation of signaling,GO:0044085~cellular component biogenesis,GO:0050804~modulation of synaptic…	GO:0005887~integral component of plasma membrane,GO:0009986~cell surface,GO:0031226~intrinsic component of plasma membrane,GO:0045202~synapse,	GO:0004772~sterol O-acyltransferase activity,GO:0004872~receptor activity,GO:0005102~receptor binding,GO:0008374~O-acyltransferase activity,GO:0016746~transferase activity, transferring acyl groups,GO:0016747~transferase activity, transferring acyl groups other than amino-acyl groups,GO:0034736~cholesterol O-acyltransferase activity,GO:0042043~neurexin family protein binding,GO:0052689~carboxylic…	IPR002018:Carboxylesterase, type B,	0	0	0	Acyltransferase,Complete proteome,Hydrolase,Proteomics identification,Reference proteome,Signal,Transferase,	0
GB41882	409240	LOC409240	uncharacterized LOC409240	XM_392763.6,XM_006564602.3,XM_006564601.3	-0.391937	0.762106	6.75116	5.16349	8.33097e-05	0.0126523	1.6197	NO	NO	FBgn0029936	CG4617 gene product from transcript CG4617-RA(CG4617)	Drosophila melanogaster	0	0	0	0	IPR009071:High mobility group (HMG) box domain,	0	0	0	Complete proteome,Reference proteome,	0
GB49799	410860	cln3	ceroid-lipofuscinosis, neuronal 3	XM_016910699.2	-0.558673	0.678926	7.60711	5.15015	8.56162e-05	0.0127662	1.61801	NO	NO	FBgn0036756	CG5582 gene product from transcript CG5582-RA(cln3)	Drosophila melanogaster	0	GO:0000165~MAPK cascade,GO:0001932~regulation of protein phosphorylation,GO:0006464~cellular protein modification process,GO:0006468~protein phosphorylation,GO:0006793~phosphorus metabolic process,GO:0006796~phosphate-containing compound metabolic process,GO:0006811~ion transport,GO:0006820~anion transport,GO:0006865~amino acid transport,GO:0006873~cellular ion homeostasis,GO:0006885~regulation o…	GO:0000323~lytic vacuole,GO:0005764~lysosome,GO:0005765~lysosomal membrane,GO:0005768~endosome,GO:0005770~late endosome,GO:0005773~vacuole,GO:0005774~vacuolar membrane,GO:0031300~intrinsic component of organelle membrane,GO:0031301~integral component of organelle membrane,GO:0044437~vacuolar part,GO:0098852~lytic vacuole membrane,	0	IPR003492:Batten's disease protein Cln3,IPR018460:Batten's disease protein Cln3, subgroup,IPR020846:Major facilitator superfamily domain,	dme04142:Lysosome,	PIRSF015974:CLN3 protein/Battenin (Batten disease protein),	0	Complete proteome,Membrane,Reference proteome,Transmembrane,Transmembrane helix,	0
	724450	LOC724450	uncharacterized LOC724450	XR_003304699.1,XR_003304698.1,XR_407612.3,XR_407611.3,XM_001119836.5	-0.501674	0.706287	6.60253	5.14098	8.72407e-05	0.0127761	1.5727	NO	NO	0	0	0	0	0	0	0	0	0	0	0	0	0
GB51833	725456	LOC725456	sodium-dependent nutrient amino acid transporter 1-like	XM_026445123.1,XM_006564959.3,XM_016917932.2,XM_006564958.3	-0.77598	0.583992	5.32087	5.07831	9.92228e-05	0.01364	1.45592	NO	NO	FBgn0029762	Nutrient Amino Acid Transporter 1(NAAT1)	Drosophila melanogaster	0	GO:0003333~amino acid transmembrane transport,GO:0006811~ion transport,GO:0006812~cation transport,GO:0006814~sodium ion transport,GO:0006820~anion transport,GO:0006836~neurotransmitter transport,GO:0006865~amino acid transport,GO:0015672~monovalent inorganic cation transport,GO:0015711~organic anion transport,GO:0015804~neutral amino acid transport,GO:0015807~L-amino acid transport,GO:0015849~or…	GO:0005887~integral component of plasma membrane,GO:0031226~intrinsic component of plasma membrane,	GO:0005283~sodium:amino acid symporter activity,GO:0005326~neurotransmitter transporter activity,GO:0005328~neurotransmitter:sodium symporter activity,GO:0005342~organic acid transmembrane transporter activity,GO:0005343~organic acid:sodium symporter activity,GO:0005416~cation:amino acid symporter activity,GO:0008324~cation transmembrane transporter activity,GO:0015077~monovalent inorganic cation…	IPR000175:Sodium:neurotransmitter symporter,	0	0	0	Amino-acid transport,Complete proteome,Glycoprotein,Ion transport,Membrane,Reference proteome,Sodium,Sodium transport,Symport,Transmembrane,Transmembrane helix,Transport,	chain:Sodium-dependent nutrient amino acid transporter 1,glycosylation site:N-linked (GlcNAc...),sequence conflict,topological domain:Cytoplasmic,transmembrane region,
GB54506	411253	SCR-C	scavenger receptor class C	XM_006561451.3,XM_016913365.2,XM_016913364.2	-1.07189	0.475695	7.1644	5.0701	0.000100913	0.01364	1.44623	NO	NO	FBgn0020376	Scavenger receptor class C, type III(Sr-CIII)	Drosophila melanogaster	0	GO:0003008~system process,GO:0007600~sensory perception,GO:0019233~sensory perception of pain,GO:0050877~neurological system process,	0	0	IPR000436:Sushi/SCR/CCP,IPR000998:MAM domain,IPR013320:Concanavalin A-like lectin/glucanase, subgroup,	0	0	SM00032:CCP,SM00137:MAM,	Complete proteome,Receptor,Reference proteome,Signal,	chain:scavenger receptor-like protein CIII,
GB51290	551594	#N/A	#N/A	#N/A	-0.447163	0.733484	5.46302	5.0688	0.000101183	0.01364	1.42713	NO	NO	FBgn0003944	Ultrabithorax(Ubx)	Drosophila melanogaster	0	GO:0000122~negative regulation of transcription from RNA polymerase II promoter,GO:0001655~urogenital system development,GO:0001704~formation of primary germ layer,GO:0001706~endoderm formation,GO:0001707~mesoderm formation,GO:0001708~cell fate specification,GO:0001709~cell fate determination,GO:0001710~mesodermal cell fate commitment,GO:0002009~morphogenesis of an epithelium,GO:0002165~instar la…	GO:0005667~transcription factor complex,	GO:0000975~regulatory region DNA binding,GO:0000976~transcription regulatory region sequence-specific DNA binding,GO:0000977~RNA polymerase II regulatory region sequence-specific DNA binding,GO:0000980~RNA polymerase II distal enhancer sequence-specific DNA binding,GO:0001012~RNA polymerase II regulatory region DNA binding,GO:0001067~regulatory region nucleic acid binding,GO:0001071~nucleic acid …	IPR001356:Homeodomain,IPR001827:Homeobox protein, antennapedia type, conserved site,IPR009057:Homeodomain-like,IPR017970:Homeobox, conserved site,IPR020479:Homeodomain, metazoa,	0	0	SM00389:HOX,	3D-structure,Activator,Alternative splicing,Coiled coil,Complete proteome,Developmental protein,DNA-binding,Homeobox,Nucleus,Phosphoprotein,Reference proteome,Repressor,Signal,Transcription,Transcription regulation,	chain:Homeotic protein ultrabithorax,compositionally biased region:Poly-Ala,compositionally biased region:Poly-Arg,compositionally biased region:Poly-Gly,DNA-binding region:Homeobox,helix,modified residue,sequence conflict,short sequence motif:Antp-type hexapeptide,short sequence motif:QA,splice variant,
GB48556	725216	RpI1	RNA polymerase I subunit	XM_001121092.5	0.447566	1.36374	5.52276	-5.06312	0.000102375	0.01364	1.41078	NO	NO	FBgn0003277	RNA polymerase II 215kD subunit(RpII215)	Drosophila melanogaster	0	GO:0000075~cell cycle checkpoint,GO:0000077~DNA damage checkpoint,GO:0000086~G2/M transition of mitotic cell cycle,GO:0000278~mitotic cell cycle,GO:0006351~transcription, DNA-templated,GO:0006366~transcription from RNA polymerase II promoter,GO:0006974~cellular response to DNA damage stimulus,GO:0007049~cell cycle,GO:0007093~mitotic cell cycle checkpoint,GO:0007095~mitotic G2 DNA damage checkpoin…	GO:0000428~DNA-directed RNA polymerase complex,GO:0005654~nucleoplasm,GO:0005665~DNA-directed RNA polymerase II, core complex,GO:0005694~chromosome,GO:0005700~polytene chromosome,GO:0005703~polytene chromosome puff,GO:0016591~DNA-directed RNA polymerase II, holoenzyme,GO:0030880~RNA polymerase complex,GO:0044427~chromosomal part,GO:0044451~nucleoplasm part,GO:0055029~nuclear DNA-directed RNA poly…	GO:0003676~nucleic acid binding,GO:0003677~DNA binding,GO:0003899~DNA-directed RNA polymerase activity,GO:0016779~nucleotidyltransferase activity,GO:0034062~RNA polymerase activity,GO:0043167~ion binding,GO:0043169~cation binding,GO:0046872~metal ion binding,GO:0097159~organic cyclic compound binding,GO:1901363~heterocyclic compound binding,	IPR000684:RNA polymerase II, heptapeptide repeat, eukaryotic,IPR000722:RNA polymerase, alpha subunit,IPR006592:RNA polymerase, N-terminal,IPR007066:RNA polymerase Rpb1, domain 3,IPR007073:RNA polymerase Rpb1, domain 7,IPR007075:RNA polymerase Rpb1, domain 6,IPR007080:RNA polymerase Rpb1, domain 1,IPR007081:RNA polymerase Rpb1, domain 5,IPR007083:RNA polymerase Rpb1, domain 4,	dme00230:Purine metabolism,dme00240:Pyrimidine metabolism,dme01100:Metabolic pathways,dme03020:RNA polymerase,	0	SM00663:RPOLA_N,	Coiled coil,Complete proteome,DNA-binding,DNA-directed RNA polymerase,Magnesium,Metal-binding,Nucleotidyltransferase,Nucleus,Phosphoprotein,Reference proteome,Repeat,Transcription,Transferase,Zinc,	chain:DNA-directed RNA polymerase II subunit RPB1,metal ion-binding site:Magnesium 1; catalytic,metal ion-binding site:Magnesium 2; shared with RPB2,metal ion-binding site:Zinc 1,metal ion-binding site:Zinc 2,region of interest:32 X 7 AA approximate tandem repeats of Y-[ST]-P-[STNVAPGN]-[STGMA]-[PSTR]- [SNAGCQKTLRIMH],region of interest:Bridging helix,repeat:1,repeat:10,repeat:11,repeat:12,repeat…
GB50013	726126	SP8	serine protease 8	XM_001121888.5	-1.44546	0.367176	5.3894	5.04637	0.000105967	0.01364	1.40356	NO	NO	FBgn0036891	CG9372 gene product from transcript CG9372-RA(CG9372)	Drosophila melanogaster	0	GO:0000902~cell morphogenesis,GO:0006508~proteolysis,GO:0007399~nervous system development,GO:0009605~response to external stimulus,GO:0009607~response to biotic stimulus,GO:0009620~response to fungus,GO:0022008~neurogenesis,GO:0030030~cell projection organization,GO:0030182~neuron differentiation,GO:0031175~neuron projection development,GO:0032989~cellular component morphogenesis,GO:0032990~cell…	0	GO:0004175~endopeptidase activity,GO:0004252~serine-type endopeptidase activity,GO:0008233~peptidase activity,GO:0008236~serine-type peptidase activity,GO:0017171~serine hydrolase activity,GO:0070011~peptidase activity, acting on L-amino acid peptides,	IPR001254:Peptidase S1,IPR001314:Peptidase S1A, chymotrypsin-type,IPR009003:Trypsin-like cysteine/serine peptidase domain,IPR018114:Peptidase S1, trypsin family, active site,IPR022700:Proteinase, regulatory CLIP domain,	0	0	SM00020:Tryp_SPc,SM00680:CLIP,	Complete proteome,Disulfide bond,Hydrolase,Protease,Proteomics identification,Reference proteome,Serine protease,Signal,	0
GB42252	408578	LOC408578	armadillo repeat-containing protein 6 homolog	XM_392120.7	0.409239	1.32799	5.86058	-5.00424	0.00011559	0.0137702	1.28671	NO	NO	FBgn0034315	CG5721 gene product from transcript CG5721-RA(CG5721)	Drosophila melanogaster	0	GO:0002244~hematopoietic progenitor cell differentiation,GO:0002520~immune system development,GO:0030097~hemopoiesis,GO:0048534~hematopoietic or lymphoid organ development,	0	0	IPR000225:Armadillo,IPR011989:Armadillo-like helical,IPR016024:Armadillo-type fold,	0	0	SM00185:ARM,	Complete proteome,Phosphoprotein,Reference proteome,Repeat,	chain:Armadillo repeat-containing protein 6 homolog,modified residue,repeat:ARM 1,repeat:ARM 2,repeat:ARM 3,repeat:ARM 4,
	102654146	LOC102654146	transcription elongation regulator 1-like	XM_006572029.2	-1.46515	0.362197	3.57609	5.00312	0.000115857	0.0137702	1.37649	NO	NO	0	0	0	0	0	0	0	0	0	0	0	0	0
GB42448	412491	LOC412491	uncharacterized LOC412491	XM_395948.7,XM_016913216.2	0.592609	1.50797	6.13748	-4.98432	0.000120448	0.0138764	1.2464	NO	NO	FBgn0035571	CG12493 gene product from transcript CG12493-RB(CG12493)	Drosophila melanogaster	0	0	0	GO:0003676~nucleic acid binding,GO:0003723~RNA binding,GO:0003725~double-stranded RNA binding,GO:0035197~siRNA binding,GO:0097159~organic cyclic compound binding,GO:1901363~heterocyclic compound binding,	IPR014720:Double-stranded RNA-binding-like domain,	0	0	SM00358:DSRM,	Complete proteome,Reference proteome,	0
GB40678	408374	LOC408374	uncharacterized LOC408374	XM_006562228.3,XM_016915347.2,XM_006562231.3,XM_006562230.3	-0.508505	0.70295	4.9187	4.98337	0.000120684	0.0138764	1.27759	NO	NO	0	0	0	0	0	0	0	0	0	0	0	0	0
GB40263	413721	LOC413721	uncharacterized LOC413721	XM_016913077.2,XM_006557310.3,XM_016913078.2,XM_016913079.2,XM_026441596.1,XM_026441595.1,XM_006557311.3,XM_006557312.3	0.502793	1.41695	6.02074	-4.96748	0.000124715	0.0138764	1.21214	NO	NO	0	0	0	0	0	0	0	0	0	0	0	0	0
GB44969	552557	LOC552557	lipoamide acyltransferase component of branched-chain alpha-keto acid dehydrogenase complex, mitochondrial-like	XM_624933.6	0.415333	1.33361	6.56602	-4.93565	0.000133214	0.014203	1.15542	NO	NO	FBgn0030612	CG5599 gene product from transcript CG5599-RA(CG5599)	Drosophila melanogaster	Energy production and conversion,	GO:0006082~organic acid metabolic process,GO:0006091~generation of precursor metabolites and energy,GO:0006099~tricarboxylic acid cycle,GO:0006897~endocytosis,GO:0006909~phagocytosis,GO:0009060~aerobic respiration,GO:0015980~energy derivation by oxidation of organic compounds,GO:0016192~vesicle-mediated transport,GO:0045333~cellular respiration,GO:0055114~oxidation-reduction process,	GO:0005739~mitochondrion,GO:0005759~mitochondrial matrix,GO:0005947~mitochondrial alpha-ketoglutarate dehydrogenase complex,GO:0009353~mitochondrial oxoglutarate dehydrogenase complex,GO:0030062~mitochondrial tricarboxylic acid cycle enzyme complex,GO:0044429~mitochondrial part,GO:0045239~tricarboxylic acid cycle enzyme complex,GO:0045240~dihydrolipoyl dehydrogenase complex,GO:0045252~oxoglutarat…	GO:0004147~dihydrolipoamide branched chain acyltransferase activity,GO:0016417~S-acyltransferase activity,GO:0016746~transferase activity, transferring acyl groups,GO:0016747~transferase activity, transferring acyl groups other than amino-acyl groups,GO:0030523~dihydrolipoamide S-acyltransferase activity,	IPR000089:Biotin/lipoyl attachment,IPR001078:2-oxoacid dehydrogenase acyltransferase, catalytic domain,IPR003016:2-oxo acid dehydrogenase, lipoyl-binding site,IPR004167:E3 binding,IPR011053:Single hybrid motif,IPR015761:Lipoamide Acyltransferase,IPR023213:Chloramphenicol acetyltransferase-like domain,	dme00280:Valine, leucine and isoleucine degradation,dme01100:Metabolic pathways,dme01130:Biosynthesis of antibiotics,	0	0	Acyltransferase,Complete proteome,Lipoyl,Proteomics identification,Reference proteome,Transferase,	0
GB43135	413430	Akt1	RAC serine/threonine-protein kinase	XM_396874.7	-0.417525	0.748708	6.34	4.87985	0.000149572	0.0151437	1.04213	NO	NO	FBgn0003093	Protein C kinase 98E(Pkc98E)	Drosophila melanogaster	0	GO:0000902~cell morphogenesis,GO:0002790~peptide secretion,GO:0002791~regulation of peptide secretion,GO:0002793~positive regulation of peptide secretion,GO:0003002~regionalization,GO:0003008~system process,GO:0006464~cellular protein modification process,GO:0006468~protein phosphorylation,GO:0006793~phosphorus metabolic process,GO:0006796~phosphate-containing compound metabolic process,GO:000703…	0	GO:0000166~nucleotide binding,GO:0001882~nucleoside binding,GO:0001883~purine nucleoside binding,GO:0004672~protein kinase activity,GO:0004674~protein serine/threonine kinase activity,GO:0004697~protein kinase C activity,GO:0005524~ATP binding,GO:0016301~kinase activity,GO:0016773~phosphotransferase activity, alcohol group as acceptor,GO:0017076~purine nucleotide binding,GO:0030554~adenyl nucleot…	IPR000008:C2 calcium-dependent membrane targeting,IPR000719:Protein kinase, catalytic domain,IPR000961:AGC-kinase, C-terminal,IPR002219:Protein kinase C-like, phorbol ester/diacylglycerol binding,IPR008271:Serine/threonine-protein kinase, active site,IPR011009:Protein kinase-like domain,IPR014376:Protein kinase C, delta/epsilon/eta/theta types,IPR017441:Protein kinase, ATP binding site,IPR017892:…	dme04931:Insulin resistance,	PIRSF000551:protein kinase C, delta/epsilon/eta/theta types,	SM00109:C1,SM00133:S_TK_X,SM00220:S_TKc,SM00239:C2,	ATP-binding,Calcium,Complete proteome,Kinase,Metal-binding,Nucleotide-binding,Reference proteome,Repeat,Serine/threonine-protein kinase,Transferase,Zinc,Zinc-finger,	active site:Proton acceptor,binding site:ATP,chain:Protein kinase C,domain:AGC-kinase C-terminal,domain:Protein kinase,nucleotide phosphate-binding region:ATP,zinc finger region:Phorbol-ester/DAG-type 1,zinc finger region:Phorbol-ester/DAG-type 2,
GB41720	727121	#N/A	#N/A	#N/A	-0.93808	0.521927	3.36654	4.86186	0.000155274	0.0154466	1.10438	NO	NO	FBgn0035431	CG14968 gene product from transcript CG14968-RB(CG14968)	Drosophila melanogaster	0	0	0	0	IPR006020:Phosphotyrosine interaction domain,IPR011993:Pleckstrin homology-like domain,	0	0	0	Complete proteome,Reference proteome,	0
GB44673	726497	Atg2	autophagy-specific gene 2	XM_026441020.1,XM_026441019.1	-0.48759	0.713215	6.60765	4.83565	0.00016398	0.0160095	0.95885	NO	NO	FBgn0044452	Autophagy-related 2(Atg2)	Drosophila melanogaster	Intracellular trafficking and secretion,	GO:0000045~autophagosome assembly,GO:0000422~mitophagy,GO:0002165~instar larval or pupal development,GO:0006914~autophagy,GO:0007005~mitochondrion organization,GO:0007033~vacuole organization,GO:0007552~metamorphosis,GO:0008219~cell death,GO:0009267~cellular response to starvation,GO:0009605~response to external stimulus,GO:0009611~response to wounding,GO:0009791~post-embryonic development,GO:000…	GO:0000407~pre-autophagosomal structure,GO:0019898~extrinsic component of membrane,	0	IPR015412:Autophagy-related, C-terminal,IPR026849:Autophagy-related protein 2,IPR026854:Vacuolar protein sorting-associated protein 13A N-terminal domain,	0	0	0	Complete proteome,Reference proteome,	0
	102654839	LOC102654839	uncharacterized LOC102654839	XM_006562957.3	-1.15297	0.449698	1.17316	4.7942	0.000178781	0.0172492	0.580822	NO	NO	FBgn0038958	CG13857 gene product from transcript CG13857-RA(CG13857)	Drosophila melanogaster	0	0	0	0	0	0	0	0	Complete proteome,Reference proteome,Signal,	0
GB45318	725813	Cda4	chitin deacetylase-like 4	XM_001120478.5	-0.842251	0.557773	1.97391	4.77928	0.000184437	0.0173046	0.791752	NO	NO	FBgn0052499	Chitin deacetylase-like 4(Cda4)	Drosophila melanogaster	0	GO:0005975~carbohydrate metabolic process,GO:0006022~aminoglycan metabolic process,GO:0006026~aminoglycan catabolic process,GO:0006030~chitin metabolic process,GO:0006032~chitin catabolic process,GO:0006040~amino sugar metabolic process,GO:0007399~nervous system development,GO:0009057~macromolecule catabolic process,GO:0022008~neurogenesis,GO:0046348~amino sugar catabolic process,GO:1901071~gluco…	GO:0005576~extracellular region,GO:0098595~perivitelline space,	GO:0004553~hydrolase activity, hydrolyzing O-glycosyl compounds,GO:0004568~chitinase activity,GO:0008061~chitin binding,GO:0016798~hydrolase activity, acting on glycosyl bonds,GO:0016810~hydrolase activity, acting on carbon-nitrogen (but not peptide) bonds,GO:0097367~carbohydrate derivative binding,	IPR002509:Polysaccharide deacetylase,IPR002557:Chitin binding domain,IPR011330:Glycoside hydrolase/deacetylase, beta/alpha-barrel,	0	0	SM00494:ChtBD2,	Complete proteome,Hydrolase,Proteomics identification,Reference proteome,Signal,	0
	102656585	LOC102656585	CD151 antigen-like	XM_016918098.2,XM_016918099.2,XM_016918100.2	-0.707336	0.61245	5.61169	4.77861	0.000184695	0.0173046	0.842048	NO	NO	FBgn0033128	Tetraspanin 42Eg(Tsp42Eg)	Drosophila melanogaster	0	GO:0007166~cell surface receptor signaling pathway,	GO:0005887~integral component of plasma membrane,GO:0031226~intrinsic component of plasma membrane,	0	IPR000301:Tetraspanin,IPR008952:Tetraspanin, EC2 domain,IPR018499:Tetraspanin/Peripherin,	0	PIRSF002419:tetraspanin,	0	Complete proteome,Membrane,Reference proteome,Transmembrane,Transmembrane helix,	0
GB54391	552328	LOC552328	glycogen synthase	XM_624704.6	0.398515	1.31815	5.65074	-4.77605	0.000185686	0.0173046	0.827512	NO	NO	FBgn0266064	Glycogen synthase(GlyS)	Drosophila melanogaster	0	GO:0000271~polysaccharide biosynthetic process,GO:0000272~polysaccharide catabolic process,GO:0005975~carbohydrate metabolic process,GO:0005976~polysaccharide metabolic process,GO:0005977~glycogen metabolic process,GO:0005978~glycogen biosynthetic process,GO:0005980~glycogen catabolic process,GO:0005981~regulation of glycogen catabolic process,GO:0005996~monosaccharide metabolic process,GO:000600…	GO:0005773~vacuole,GO:0005776~autophagosome,	GO:0004373~glycogen (starch) synthase activity,GO:0008194~UDP-glycosyltransferase activity,GO:0016757~transferase activity, transferring glycosyl groups,GO:0016758~transferase activity, transferring hexosyl groups,GO:0035251~UDP-glucosyltransferase activity,GO:0046527~glucosyltransferase activity,	IPR008631:Glycogen synthase,	dme00500:Starch and sucrose metabolism,dme04931:Insulin resistance,	0	0	Alternative splicing,Complete proteome,Cytoplasmic vesicle,Glycogen biosynthesis,Glycosyltransferase,Phosphoprotein,Proteomics identification,Reference proteome,Transferase,	binding site:UDP-glucose,chain:Putative glycogen [starch] synthase,modified residue,splice variant,
	100577603	LOC100577603	uncharacterized LOC100577603	XM_026443451.1	-0.887485	0.540556	8.94873	4.74895	0.00019651	0.0181076	0.862598	NO	NO	0	0	0	0	0	0	0	0	0	0	0	0	0
GB55280	726320	LOC726320	serpin B3-like	XM_026445073.1,XM_001122067.5,XM_016917946.2	0.441446	1.35796	6.9378	-4.68891	0.000222841	0.0194952	0.665094	NO	NO	FBgn0028990	Serpin 27A(Spn27A)	Drosophila melanogaster	0	GO:0002213~defense response to insect,GO:0002252~immune effector process,GO:0002682~regulation of immune system process,GO:0002683~negative regulation of immune system process,GO:0003002~regionalization,GO:0006508~proteolysis,GO:0006582~melanin metabolic process,GO:0006952~defense response,GO:0006955~immune response,GO:0007166~cell surface receptor signaling pathway,GO:0007389~pattern specificati…	GO:0005576~extracellular region,GO:0005615~extracellular space,GO:0044421~extracellular region part,	GO:0004857~enzyme inhibitor activity,GO:0004866~endopeptidase inhibitor activity,GO:0004867~serine-type endopeptidase inhibitor activity,GO:0030234~enzyme regulator activity,GO:0030414~peptidase inhibitor activity,GO:0061134~peptidase regulator activity,GO:0061135~endopeptidase regulator activity,GO:0098772~molecular function regulator,	IPR000215:Serpin family,IPR023795:Protease inhibitor I4, serpin, conserved site,IPR023796:Serpin domain,	0	0	SM00093:SERPIN,	Complete proteome,Glycoprotein,Protease inhibitor,Reference proteome,Secreted,Serine protease inhibitor,Signal,	0
GB43231	408329	LOC408329	uncharacterized LOC408329	XM_391881.7	-1.21996	0.429294	5.59578	4.6875	0.0002235	0.0194952	0.667353	NO	NO	FBgn0035216	CG9168 gene product from transcript CG9168-RA(CG9168)	Drosophila melanogaster	0	GO:0000003~reproduction,GO:0032504~multicellular organism reproduction,	GO:0005576~extracellular region,GO:0005615~extracellular space,GO:0044421~extracellular region part,	0	IPR004245:Protein of unknown function DUF229,IPR017849:Alkaline phosphatase-like, alpha/beta/alpha,IPR017850:Alkaline-phosphatase-like, core domain,	0	0	0	Complete proteome,Reference proteome,Signal,	0
GB46468	726722	LOC726722	uncharacterized LOC726722	XM_026441539.1	0.742161	1.67268	4.04979	-4.68325	0.000225502	0.0194952	0.737144	NO	NO	0	0	0	0	0	0	0	0	0	0	0	0	0
	107965072	#N/A	#N/A	XM_016914448.2,XM_016914452.2,XM_016914451.2,XM_016914450.2,XM_016914449.2	1.05928	2.08389	7.2527	-4.68255	0.000225832	0.0194952	0.662596	NO	NO	0	0	0	0	0	0	0	0	0	0	0	0	0
GB52326	413565	#N/A	#N/A	#N/A	-1.32143	0.400138	0.812422	4.66903	0.000232328	0.0196382	0.293986	NO	NO	FBgn0011293	antennal protein 10(a10)	Drosophila melanogaster	0	0	GO:0005576~extracellular region,	0	IPR005055:Insect pheromone-binding protein A10/OS-D,	0	0	0	Complete proteome,Reference proteome,Secreted,Signal,	chain:Putative odorant-binding protein A10,sequence conflict,signal peptide,
GB54723	726790	LOC726790	uncharacterized LOC726790	XM_026444684.1,XM_016915711.2,XM_026444682.1,XM_016915708.2,XM_016915709.2,XM_006557853.3,XM_006557854.3,XM_001122511.5	-0.469341	0.722294	7.24558	4.66146	0.000236053	0.0196382	0.623344	NO	NO	0	0	0	0	0	0	0	0	0	0	0	0	0
GB47076	726067	LOC726067	Hermansky-Pudlak syndrome 1 protein homolog	XM_026445515.1,XM_026445516.1	0.336309	1.26252	5.57254	-4.64871	0.00024246	0.0198841	0.569602	NO	NO	FBgn0033973	Hermansky-Pudlak Syndrome 1 ortholog (H. sapiens)(HPS1)	Drosophila melanogaster	0	GO:0006897~endocytosis,GO:0006909~phagocytosis,GO:0009892~negative regulation of metabolic process,GO:0009893~positive regulation of metabolic process,GO:0010467~gene expression,GO:0010468~regulation of gene expression,GO:0010604~positive regulation of macromolecule metabolic process,GO:0010605~negative regulation of macromolecule metabolic process,GO:0010628~positive regulation of gene expressio…	GO:0005829~cytosol,GO:0031082~BLOC complex,GO:0031085~BLOC-3 complex,GO:0044445~cytosolic part,	0	IPR026053:Hermansky-Pudlak syndrome 1 protein,	0	0	0	Complete proteome,Reference proteome,	0
GB50689	410432	LOC410432	L-threonine 3-dehydrogenase	XM_393912.5	-0.861004	0.550569	4.47894	4.64349	0.000245133	0.0199043	0.632655	NO	NO	FBgn0036997	CG5955 gene product from transcript CG5955-RA(CG5955)	Drosophila melanogaster	Cell envelope biogenesis, outer membrane / Carbohydrate transport and metabolism,	0	0	GO:0003978~UDP-glucose 4-epimerase activity,GO:0016853~isomerase activity,GO:0016854~racemase and epimerase activity,GO:0016857~racemase and epimerase activity, acting on carbohydrates and derivatives,GO:0048037~cofactor binding,GO:0050662~coenzyme binding,	IPR001509:NAD-dependent epimerase/dehydratase,IPR016040:NAD(P)-binding domain,	dme00260:Glycine, serine and threonine metabolism,	0	0	Complete proteome,Isomerase,Reference proteome,Signal,	0
GB44709	552512	kinesin-3E	kinesin 3E	XM_624888.6,XM_006567915.3,XM_006567913.3,XM_006567916.3,XM_006567914.3,XM_006567917.3	-0.925548	0.526481	7.69918	4.6252	0.00025474	0.0204816	0.574247	NO	NO	FBgn0004374	nebbish(neb)	Drosophila melanogaster	0	GO:0000003~reproduction,GO:0000070~mitotic sister chromatid segregation,GO:0000278~mitotic cell cycle,GO:0000280~nuclear division,GO:0000819~sister chromatid segregation,GO:0002064~epithelial cell development,GO:0002065~columnar/cuboidal epithelial cell differentiation,GO:0002066~columnar/cuboidal epithelial cell development,GO:0003006~developmental process involved in reproduction,GO:0006323~DNA…	GO:0000785~chromatin,GO:0000792~heterochromatin,GO:0005694~chromosome,GO:0005871~kinesin complex,GO:0005875~microtubule associated complex,GO:0015630~microtubule cytoskeleton,GO:0044427~chromosomal part,	GO:0000166~nucleotide binding,GO:0001882~nucleoside binding,GO:0001883~purine nucleoside binding,GO:0003682~chromatin binding,GO:0003774~motor activity,GO:0003777~microtubule motor activity,GO:0005524~ATP binding,GO:0008017~microtubule binding,GO:0008092~cytoskeletal protein binding,GO:0008157~protein phosphatase 1 binding,GO:0008574~ATP-dependent microtubule motor activity, plus-end-directed,GO:…	IPR000253:Forkhead-associated (FHA) domain,IPR001752:Kinesin, motor domain,IPR008984:SMAD/FHA domain,IPR019821:Kinesin, motor region, conserved site,IPR027417:P-loop containing nucleoside triphosphate hydrolase,	0	0	SM00129:KISc,SM00240:FHA,	ATP-binding,Coiled coil,Complete proteome,Hydrolase,Nucleotide-binding,Proteomics identification,Reference proteome,	0
GB44863	100578726	LOC100578726	uncharacterized LOC100578726	XM_006560768.3	0.638006	1.55618	2.42275	-4.61009	0.00026297	0.0207367	0.573059	NO	NO	0	0	0	0	0	0	0	0	0	0	0	0	0
GB55576	408661	LOC408661	uncharacterized LOC408661	XM_026439095.1,XM_026439096.1	-0.591842	0.663495	4.91591	4.60215	0.000267399	0.0207783	0.509404	NO	NO	0	0	0	0	0	0	0	0	0	0	0	0	0
GB40479	409969	LOC409969	tRNA-dihydrouridine synthase 3-like	XM_006559466.3	0.561226	1.47552	4.55982	-4.59589	0.000270947	0.0207783	0.520558	NO	NO	FBgn0032819	CG10463 gene product from transcript CG10463-RA(CG10463)	Drosophila melanogaster	0	GO:0006396~RNA processing,GO:0006399~tRNA metabolic process,GO:0008033~tRNA processing,GO:0010467~gene expression,GO:0016070~RNA metabolic process,GO:0034470~ncRNA processing,GO:0034660~ncRNA metabolic process,GO:0055114~oxidation-reduction process,	GO:0005829~cytosol,	GO:0000166~nucleotide binding,GO:0016627~oxidoreductase activity, acting on the CH-CH group of donors,GO:0017150~tRNA dihydrouridine synthase activity,GO:0036094~small molecule binding,GO:0043167~ion binding,GO:0043169~cation binding,GO:0046872~metal ion binding,GO:0048037~cofactor binding,GO:0050660~flavin adenine dinucleotide binding,GO:0050662~coenzyme binding,GO:0097159~organic cyclic compoun…	IPR000571:Zinc finger, CCCH-type,IPR001269:tRNA-dihydrouridine synthase,IPR013785:Aldolase-type TIM barrel,IPR018517:tRNA-dihydrouridine synthase, conserved site,	0	0	0	Coiled coil,Complete proteome,Flavoprotein,FMN,Metal-binding,Oxidoreductase,Proteomics identification,Reference proteome,tRNA processing,Zinc,Zinc-finger,	0
GB52002	408393	#N/A	#N/A	#N/A	-0.532556	0.691329	3.37183	4.59563	0.000271099	0.0207783	0.592132	NO	NO	FBgn0034070	CG8403 gene product from transcript CG8403-RB(SP2353)	Drosophila melanogaster	0	GO:0001654~eye development,GO:0001745~compound eye morphogenesis,GO:0001751~compound eye photoreceptor cell differentiation,GO:0001754~eye photoreceptor cell differentiation,GO:0002682~regulation of immune system process,GO:0002683~negative regulation of immune system process,GO:0006952~defense response,GO:0006955~immune response,GO:0007399~nervous system development,GO:0007423~sensory organ deve…	GO:0005576~extracellular region,GO:0005615~extracellular space,GO:0044421~extracellular region part,	GO:0005509~calcium ion binding,GO:0043167~ion binding,GO:0043169~cation binding,GO:0046872~metal ion binding,	IPR000742:Epidermal growth factor-like domain,IPR001791:Laminin G domain,IPR001881:EGF-like calcium-binding,IPR013032:EGF-like, conserved site,IPR013320:Concanavalin A-like lectin/glucanase, subgroup,	0	0	SM00179:EGF_CA,SM00181:EGF,SM00282:LamG,	Complete proteome,Disulfide bond,Reference proteome,Repeat,Signal,	0
GB48250	550955	LOC550955	putative gamma-glutamylcyclotransferase CG2811-like	XM_623473.6,XM_006558475.3,XM_006558476.3,XM_006558474.3	0.553542	1.46768	9.06774	-4.59018	0.000274225	0.0208138	0.546282	NO	NO	FBgn0035082	CG2811 gene product from transcript CG2811-RB(CG2811)	Drosophila melanogaster	0	0	0	GO:0016746~transferase activity, transferring acyl groups,	IPR009288:AIG2-like,IPR013024:Butirosin biosynthesis, BtrG-like,	0	0	0	Acyltransferase,Complete proteome,Reference proteome,Transferase,	chain:UPF0131 protein CG2811,
GB51043	552556	LOC552556	arginase-1-like	XM_624932.5,XM_006565982.3,XM_006565983.3	0.582914	1.49787	7.76144	-4.58231	0.00027881	0.0208138	0.48365	NO	NO	FBgn0023535	arginase(arg)	Drosophila melanogaster	0	GO:0000050~urea cycle,GO:0006082~organic acid metabolic process,GO:0006520~cellular amino acid metabolic process,GO:0006525~arginine metabolic process,GO:0006527~arginine catabolic process,GO:0006591~ornithine metabolic process,GO:0009063~cellular amino acid catabolic process,GO:0009064~glutamine family amino acid metabolic process,GO:0009065~glutamine family amino acid catabolic process,GO:00160…	GO:0005739~mitochondrion,	GO:0004053~arginase activity,GO:0016810~hydrolase activity, acting on carbon-nitrogen (but not peptide) bonds,GO:0016813~hydrolase activity, acting on carbon-nitrogen (but not peptide) bonds, in linear amidines,GO:0043167~ion binding,GO:0043169~cation binding,GO:0046872~metal ion binding,	IPR006035:Ureohydrolase,IPR014033:Arginase,IPR023696:Ureohydrolase domain,	dme00220:Arginine biosynthesis,dme00330:Arginine and proline metabolism,dme01100:Metabolic pathways,dme01130:Biosynthesis of antibiotics,dme01230:Biosynthesis of amino acids,	PIRSF036979:ureohydrolase/formiminoglutamase/proclavaminate amidino hydrolase,	0	Arginine metabolism,Complete proteome,Hydrolase,Manganese,Metal-binding,Proteomics identification,Reference proteome,Urea cycle,	0
	107964868	#N/A	#N/A	XR_001704014.2	-0.997507	0.500865	3.48347	4.58169	0.000279175	0.0208138	0.562884	NO	NO	0	0	0	0	0	0	0	0	0	0	0	0	0
GB45013	552145	LOC552145	repressor of RNA polymerase III transcription MAF1 homolog	XM_624524.6	-0.568481	0.674327	6.48935	4.55907	0.000292803	0.0216332	0.392212	NO	NO	FBgn0267861	CG40196 gene product from transcript CG40196-RC(Maf1)	Drosophila melanogaster	0	GO:0006351~transcription, DNA-templated,GO:0006355~regulation of transcription, DNA-templated,GO:0006359~regulation of transcription from RNA polymerase III promoter,GO:0006383~transcription from RNA polymerase III promoter,GO:0006461~protein complex assembly,GO:0009890~negative regulation of biosynthetic process,GO:0009892~negative regulation of metabolic process,GO:0010467~gene expression,GO:00…	0	GO:0000994~RNA polymerase III core binding,GO:0019899~enzyme binding,GO:0043175~RNA polymerase core enzyme binding,GO:0070063~RNA polymerase binding,	IPR015257:Maf1 regulator,	0	PIRSF037240:repressor of RNA polymerase III transcription MAF1,	0	Complete proteome,Nucleus,Reference proteome,Repressor,Transcription,Transcription regulation,	0
GB53582	724929	trc	tricornered	XM_026441128.1,XM_006570556.3,XM_006570557.3,XM_006570558.3,XM_006570560.3,XM_006570555.3,XM_001120829.5,XM_006570559.3,XM_016912556.2	-0.429374	0.742584	8.02385	4.53993	0.000304872	0.0221261	0.409438	NO	NO	FBgn0023081	genghis khan(gek)	Drosophila melanogaster	Cell division and chromosome partitioning,	GO:0006461~protein complex assembly,GO:0006464~cellular protein modification process,GO:0006468~protein phosphorylation,GO:0006793~phosphorus metabolic process,GO:0006796~phosphate-containing compound metabolic process,GO:0007010~cytoskeleton organization,GO:0007015~actin filament organization,GO:0007399~nervous system development,GO:0008037~cell recognition,GO:0008038~neuron recognition,GO:00080…	GO:0030424~axon,GO:0030426~growth cone,GO:0030427~site of polarized growth,GO:0043005~neuron projection,GO:0097458~neuron part,	GO:0000166~nucleotide binding,GO:0001882~nucleoside binding,GO:0001883~purine nucleoside binding,GO:0004672~protein kinase activity,GO:0004674~protein serine/threonine kinase activity,GO:0005524~ATP binding,GO:0016301~kinase activity,GO:0016773~phosphotransferase activity, alcohol group as acceptor,GO:0017076~purine nucleotide binding,GO:0030554~adenyl nucleotide binding,GO:0032549~ribonucleoside…	IPR000095:PAK-box/P21-Rho-binding,IPR000719:Protein kinase, catalytic domain,IPR000961:AGC-kinase, C-terminal,IPR001180:Citron-like,IPR001849:Pleckstrin homology domain,IPR002219:Protein kinase C-like, phorbol ester/diacylglycerol binding,IPR008271:Serine/threonine-protein kinase, active site,IPR011009:Protein kinase-like domain,IPR011993:Pleckstrin homology-like domain,IPR014930:Myotonic dystrop…	0	0	SM00036:CNH,SM00109:C1,SM00133:S_TK_X,SM00220:S_TKc,SM00233:PH,SM00285:PBD,	ATP-binding,Coiled coil,Complete proteome,Kinase,Metal-binding,Nucleotide-binding,Phosphoprotein,Reference proteome,Serine/threonine-protein kinase,Transferase,Zinc,Zinc-finger,	active site:Proton acceptor,binding site:ATP,chain:Serine/threonine-protein kinase Genghis Khan,domain:AGC-kinase C-terminal,domain:CNH,domain:CRIB,domain:PH,domain:Protein kinase,modified residue,mutagenesis site,nucleotide phosphate-binding region:ATP,sequence conflict,zinc finger region:Phorbol-ester/DAG-type,
GB51729	726625	LOC726625	luciferin 4-monooxygenase-like	XM_006569733.3,XM_026442511.1,XM_016913597.2,XM_026442510.1	-0.721953	0.606276	6.36745	4.5314	0.000310407	0.0223074	0.336321	NO	NO	FBgn0039156	CG6178 gene product from transcript CG6178-RA(CG6178)	Drosophila melanogaster	Lipid metabolism / Secondary metabolites biosynthesis, transport, and catabolism,	GO:0001676~long-chain fatty acid metabolic process,GO:0006082~organic acid metabolic process,GO:0006629~lipid metabolic process,GO:0006631~fatty acid metabolic process,GO:0006637~acyl-CoA metabolic process,GO:0006732~coenzyme metabolic process,GO:0006790~sulfur compound metabolic process,GO:0009108~coenzyme biosynthetic process,GO:0019752~carboxylic acid metabolic process,GO:0032787~monocarboxyli…	GO:0005777~peroxisome,GO:0042579~microbody,	GO:0004321~fatty-acyl-CoA synthase activity,GO:0004467~long-chain fatty acid-CoA ligase activity,GO:0004497~monooxygenase activity,GO:0015645~fatty acid ligase activity,GO:0016408~C-acyltransferase activity,GO:0016746~transferase activity, transferring acyl groups,GO:0016747~transferase activity, transferring acyl groups other than amino-acyl groups,GO:0016874~ligase activity,GO:0016877~ligase ac…	IPR000873:AMP-dependent synthetase/ligase,IPR020845:AMP-binding, conserved site,IPR025110:Domain of unknown function DUF4009,	0	0	0	Acyltransferase,Complete proteome,Ligase,Proteomics identification,Reference proteome,Transferase,	0
GB52236	725390	LOC725390	leucine-rich repeat-containing protein C10orf11 homolog	XM_006558548.3,XM_006558547.3	0.457656	1.37331	6.64502	-4.52467	0.000314849	0.0223074	0.319424	NO	NO	FBgn0051076	CG31076 gene product from transcript CG31076-RB(CG31076)	Drosophila melanogaster	0	GO:0030318~melanocyte differentiation,GO:0043473~pigmentation,GO:0048066~developmental pigmentation,GO:0050931~pigment cell differentiation,	0	0	IPR001611:Leucine-rich repeat,	0	0	0	Complete proteome,Reference proteome,	0
GB55431	410838	LOC410838	ubiquitin-conjugating enzyme E2 R2-like	XM_006568843.3,XM_394314.7	-0.41209	0.751534	7.22787	4.52365	0.000315529	0.0223074	0.344091	NO	NO	FBgn0267383	Ubiquitin conjugating enzyme 87F(Ubc87F)	Drosophila melanogaster	0	GO:0000209~protein polyubiquitination,GO:0006464~cellular protein modification process,GO:0006508~proteolysis,GO:0006511~ubiquitin-dependent protein catabolic process,GO:0009057~macromolecule catabolic process,GO:0016567~protein ubiquitination,GO:0019941~modification-dependent protein catabolic process,GO:0030163~protein catabolic process,GO:0032446~protein modification by small protein conjugati…	0	GO:0000166~nucleotide binding,GO:0001882~nucleoside binding,GO:0001883~purine nucleoside binding,GO:0004842~ubiquitin-protein transferase activity,GO:0005524~ATP binding,GO:0017076~purine nucleotide binding,GO:0019787~ubiquitin-like protein transferase activity,GO:0019899~enzyme binding,GO:0030554~adenyl nucleotide binding,GO:0031625~ubiquitin protein ligase binding,GO:0032549~ribonucleoside bind…	IPR000608:Ubiquitin-conjugating enzyme, E2,IPR016135:Ubiquitin-conjugating enzyme/RWD-like,IPR023313:Ubiquitin-conjugating enzyme, active site,	dme04120:Ubiquitin mediated proteolysis,dme04141:Protein processing in endoplasmic reticulum,	0	0	ATP-binding,Complete proteome,Nucleotide-binding,Reference proteome,Ubl conjugation pathway,	0
GB44191	100576894	LOC100576894	uncharacterized LOC100576894	XM_026440034.1	-0.654722	0.635198	3.2257	4.51757	0.00031961	0.0224028	0.442045	NO	NO	0	0	0	0	0	0	0	0	0	0	0	0	0
GB49794	100577530	LOC100577530	uncharacterized LOC100577530	XM_003251145.4,XM_006568184.3	-0.819323	0.566708	6.9383	4.48163	0.00034483	0.0239657	0.24898	NO	NO	FBgn0000008	arc(a)	Drosophila melanogaster	0	GO:0001654~eye development,GO:0007423~sensory organ development,GO:0048749~compound eye development,	GO:0005912~adherens junction,GO:0016324~apical plasma membrane,GO:0030054~cell junction,GO:0045177~apical part of cell,GO:0070161~anchoring junction,GO:0098590~plasma membrane region,	0	IPR001478:PDZ domain,	0	0	SM00228:PDZ,	Coiled coil,Complete proteome,Reference proteome,	0
GB41785	100577332	LOC100577332	endothelial transcription factor GATA-2-like	XM_026442316.1,XM_026442315.1,XM_016913668.2,XM_016913667.2,XM_016913666.2,XM_026442314.1	-0.627652	0.647229	6.01494	4.45529	0.000364596	0.0248921	0.174028	NO	NO	FBgn0001138	grain(grn)	Drosophila melanogaster	0	GO:0000902~cell morphogenesis,GO:0000904~cell morphogenesis involved in differentiation,GO:0006355~regulation of transcription, DNA-templated,GO:0006928~movement of cell or subcellular component,GO:0006935~chemotaxis,GO:0007399~nervous system development,GO:0007409~axonogenesis,GO:0007411~axon guidance,GO:0007507~heart development,GO:0008045~motor neuron axon guidance,GO:0009605~response to exter…	GO:0005667~transcription factor complex,	GO:0000975~regulatory region DNA binding,GO:0000976~transcription regulatory region sequence-specific DNA binding,GO:0000977~RNA polymerase II regulatory region sequence-specific DNA binding,GO:0000981~RNA polymerase II transcription factor activity, sequence-specific DNA binding,GO:0001012~RNA polymerase II regulatory region DNA binding,GO:0001067~regulatory region nucleic acid binding,GO:000107…	IPR000679:Zinc finger, GATA-type,IPR013088:Zinc finger, NHR/GATA-type,	0	0	SM00401:ZnF_GATA,	Complete proteome,DNA-binding,Metal-binding,Nucleus,Reference proteome,Repeat,Transcription,Transcription regulation,Zinc,Zinc-finger,	chain:GATA-binding factor C,compositionally biased region:Poly-Gly,compositionally biased region:Poly-Lys,compositionally biased region:Poly-Thr,zinc finger region:GATA-type 1,zinc finger region:GATA-type 2,
	113218725	#N/A	#N/A	XR_003304529.1	-1.29733	0.406878	1.24208	4.44849	0.000369884	0.0248921	0.0795467	NO	NO	0	0	0	0	0	0	0	0	0	0	0	0	0
GB55452	552391	A4	apolipophorin-III-like protein	NM_001114198.1	0.704867	1.62999	10.621	-4.44796	0.000370301	0.0248921	0.299106	NO	NO	0	0	0	0	0	0	0	0	0	0	0	0	0
GB41603	408480	ced-6	PTB domain-containing adapter protein ced-6	XM_392026.7,XM_006565779.3	-0.613967	0.653398	10.1146	4.42085	0.000392193	0.0257641	0.238075	NO	NO	0	0	0	0	0	0	0	0	0	0	0	0	0
GB48256	725426	LOC725426	uncharacterized LOC725426	XM_001121276.5,XM_006558492.3,XM_016915778.2	0.672223	1.59353	5.47262	-4.4159	0.000396333	0.0257963	0.0962315	NO	NO	0	0	0	0	0	0	0	0	0	0	0	0	0
GB42797	726981	LOC726981	protein takeout-like	XM_001122696.5	-0.909074	0.532527	9.49592	4.40793	0.000403092	0.0258262	0.198923	NO	NO	FBgn0037288	CG14661 gene product from transcript CG14661-RB(CG14661)	Drosophila melanogaster	0	GO:0000003~reproduction,GO:0007623~circadian rhythm,GO:0032504~multicellular organism reproduction,GO:0048511~rhythmic process,	GO:0005576~extracellular region,GO:0005615~extracellular space,GO:0044421~extracellular region part,	0	IPR010562:Haemolymph juvenile hormone binding,	0	0	SM00700:JHBP,	Complete proteome,Reference proteome,Signal,	0
GB41872	413652	LOC413652	ATP-binding cassette sub-family F member 3-like	XM_397094.7,XM_006564567.3	0.40545	1.3245	6.33246	-4.38165	0.000426207	0.0270955	0.0172598	NO	NO	FBgn0036888	CG9330 gene product from transcript CG9330-RA(CG9330)	Drosophila melanogaster	General function prediction only,	0	0	GO:0000166~nucleotide binding,GO:0001882~nucleoside binding,GO:0001883~purine nucleoside binding,GO:0005524~ATP binding,GO:0016462~pyrophosphatase activity,GO:0016817~hydrolase activity, acting on acid anhydrides,GO:0016818~hydrolase activity, acting on acid anhydrides, in phosphorus-containing anhydrides,GO:0016887~ATPase activity,GO:0017076~purine nucleotide binding,GO:0017111~nucleoside-tripho…	IPR003439:ABC transporter-like,IPR003593:AAA+ ATPase domain,IPR017871:ABC transporter, conserved site,IPR027417:P-loop containing nucleoside triphosphate hydrolase,	0	0	SM00382:AAA,	ATP-binding,Complete proteome,Hydrolase,Nucleotide-binding,Proteomics identification,Reference proteome,	0
GB50247	100577551	LOC100577551	uncharacterized LOC100577551	XM_003250247.4,XM_003250248.4,XM_006563618.3	0.628759	1.54623	5.33661	-4.37198	0.000435047	0.027116	0.0119324	NO	NO	0	0	0	0	0	0	0	0	0	0	0	0	0
GB45654	410096	LOC410096	gamma-glutamyltranspeptidase 1-like	XM_006570227.3,XM_026440758.1,XM_026440759.1,XM_006570228.3	-0.586339	0.666031	5.8476	4.37046	0.000436449	0.027116	-0.000476643	NO	NO	FBgn0030796	CG4829 gene product from transcript CG4829-RB(CG4829)	Drosophila melanogaster	0	GO:0000902~cell morphogenesis,GO:0006518~peptide metabolic process,GO:0006575~cellular modified amino acid metabolic process,GO:0006749~glutathione metabolic process,GO:0006790~sulfur compound metabolic process,GO:0007399~nervous system development,GO:0022008~neurogenesis,GO:0030030~cell projection organization,GO:0030182~neuron differentiation,GO:0031175~neuron projection development,GO:0032989~…	0	GO:0003810~protein-glutamine gamma-glutamyltransferase activity,GO:0003840~gamma-glutamyltransferase activity,GO:0016746~transferase activity, transferring acyl groups,GO:0016755~transferase activity, transferring amino-acyl groups,	IPR000101:Gamma-glutamyltranspeptidase,	0	0	0	Acyltransferase,Complete proteome,Membrane,Proteomics identification,Reference proteome,Transferase,Transmembrane,Transmembrane helix,	0
GB44550	552513	LOC552513	nephrin-like	XM_026440798.1,XM_026440799.1,XM_026440800.1,XM_624889.6	-0.842323	0.557745	6.29681	4.36482	0.000441706	0.0272363	-0.00725271	NO	NO	FBgn0083949	CG34113 gene product from transcript CG34113-RP(CG34113)	Drosophila melanogaster	0	0	0	0	IPR003598:Immunoglobulin subtype 2,IPR003599:Immunoglobulin subtype,IPR007110:Immunoglobulin-like domain,IPR013106:Immunoglobulin V-set,IPR013162:CD80-like, immunoglobulin C2-set,IPR013783:Immunoglobulin-like fold,	0	0	SM00408:IGc2,SM00409:IG,	Coiled coil,Complete proteome,Disulfide bond,Immunoglobulin domain,Membrane,Reference proteome,Repeat,Transmembrane,Transmembrane helix,	0
GB50990	408294	LOC408294	protein FAM76A-like	XR_410423.3,XR_410422.3,XM_006566007.3,XM_006566006.3,XM_006566005.3	-0.298162	0.813288	5.84478	4.35095	0.000454914	0.0276352	-0.0448648	NO	NO	FBgn0035981	CG4452 gene product from transcript CG4452-RE(CG4452)	Drosophila melanogaster	0	GO:0006464~cellular protein modification process,GO:0006508~proteolysis,GO:0016926~protein desumoylation,GO:0018193~peptidyl-amino acid modification,GO:0018205~peptidyl-lysine modification,GO:0036211~protein modification process,GO:0070646~protein modification by small protein removal,GO:0070647~protein modification by small protein conjugation or removal,	0	GO:0004175~endopeptidase activity,GO:0008233~peptidase activity,GO:0008234~cysteine-type peptidase activity,GO:0016929~SUMO-specific protease activity,GO:0019783~ubiquitin-like protein-specific protease activity,GO:0070011~peptidase activity, acting on L-amino acid peptides,	0	0	0	0	Coiled coil,Complete proteome,Proteomics identification,Reference proteome,	0
	107964202	#N/A	#N/A	XR_001702510.2	-0.37907	0.768933	6.50516	4.34036	0.00046527	0.0277688	-0.0587799	NO	NO	0	0	0	0	0	0	0	0	0	0	0	0	0
	102655173	LOC102655173	uncharacterized LOC102655173	XR_003304448.1	-0.800952	0.57397	2.00092	4.33834	0.000467272	0.0277688	0.0271464	NO	NO	0	0	0	0	0	0	0	0	0	0	0	0	0
GB44109	412898	Phm	peptidylglycine-alpha-hydroxylating monooxygenase	XM_396350.5	-0.430092	0.742214	5.17049	4.32811	0.000477548	0.0279085	-0.0677661	NO	NO	FBgn0283509	0	0	0	0	0	0	0	0	0	0	0	0
GB52457	551711	kinesin-A	kinesin A	XM_026439191.1	1.12549	2.18176	2.20292	-4.32729	0.000478386	0.0279085	0.0390635	NO	NO	FBgn0011692	pavarotti(pav)	Drosophila melanogaster	Cytoskeleton,	GO:0000003~reproduction,GO:0000022~mitotic spindle elongation,GO:0000070~mitotic sister chromatid segregation,GO:0000226~microtubule cytoskeleton organization,GO:0000278~mitotic cell cycle,GO:0000280~nuclear division,GO:0000281~mitotic cytokinesis,GO:0000819~sister chromatid segregation,GO:0000910~cytokinesis,GO:0000912~assembly of actomyosin apparatus involved in cytokinesis,GO:0000915~actomyosi…	GO:0005576~extracellular region,GO:0005813~centrosome,GO:0005815~microtubule organizing center,GO:0005819~spindle,GO:0005828~kinetochore microtubule,GO:0005871~kinesin complex,GO:0005874~microtubule,GO:0005875~microtubule associated complex,GO:0005876~spindle microtubule,GO:0005929~cilium,GO:0005930~axoneme,GO:0009986~cell surface,GO:0015630~microtubule cytoskeleton,GO:0030496~midbody,GO:0032153~…	GO:0000166~nucleotide binding,GO:0001882~nucleoside binding,GO:0001883~purine nucleoside binding,GO:0003774~motor activity,GO:0003777~microtubule motor activity,GO:0005524~ATP binding,GO:0008017~microtubule binding,GO:0008092~cytoskeletal protein binding,GO:0015631~tubulin binding,GO:0016462~pyrophosphatase activity,GO:0016817~hydrolase activity, acting on acid anhydrides,GO:0016818~hydrolase act…	IPR001752:Kinesin, motor domain,IPR019821:Kinesin, motor region, conserved site,IPR027417:P-loop containing nucleoside triphosphate hydrolase,	0	0	SM00129:KISc,	ATP-binding,Coiled coil,Complete proteome,Microtubule,Motor protein,Nucleotide-binding,Proteomics identification,Reference proteome,	0
GB45612	100576384	LOC100576384	tyrosine-protein phosphatase 10D-like	XR_003306337.1,XM_026445886.1,XM_026445889.1,XM_026445888.1,XM_026445890.1,XM_026445891.1,XM_026445887.1	-0.477774	0.718085	8.01282	4.32587	0.000479831	0.0279085	-0.0251134	NO	NO	FBgn0004368	Protein tyrosine phosphatase 4E(Ptp4E)	Drosophila melanogaster	0	GO:0000902~cell morphogenesis,GO:0000904~cell morphogenesis involved in differentiation,GO:0006464~cellular protein modification process,GO:0006470~protein dephosphorylation,GO:0006793~phosphorus metabolic process,GO:0006796~phosphate-containing compound metabolic process,GO:0006928~movement of cell or subcellular component,GO:0006935~chemotaxis,GO:0007399~nervous system development,GO:0007409~ax…	GO:0016324~apical plasma membrane,GO:0030424~axon,GO:0036477~somatodendritic compartment,GO:0043005~neuron projection,GO:0043025~neuronal cell body,GO:0044297~cell body,GO:0045177~apical part of cell,GO:0097458~neuron part,GO:0098590~plasma membrane region,	GO:0004721~phosphoprotein phosphatase activity,GO:0004725~protein tyrosine phosphatase activity,GO:0004871~signal transducer activity,GO:0004872~receptor activity,GO:0004888~transmembrane signaling receptor activity,GO:0005001~transmembrane receptor protein tyrosine phosphatase activity,GO:0016791~phosphatase activity,GO:0019198~transmembrane receptor protein phosphatase activity,GO:0038023~signa…	IPR000242:Protein-tyrosine phosphatase, receptor/non-receptor type,IPR000387:Protein-tyrosine/Dual specificity phosphatase,IPR003595:Protein-tyrosine phosphatase, catalytic,IPR003961:Fibronectin, type III,IPR013783:Immunoglobulin-like fold,IPR016130:Protein-tyrosine phosphatase, active site,	0	0	SM00060:FN3,SM00194:PTPc,SM00404:PTPc_motif,	Complete proteome,Hydrolase,Membrane,Protein phosphatase,Receptor,Reference proteome,Transmembrane,Transmembrane helix,	0
GB46306	726812	LOC726812	RNA polymerase I-specific transcription initiation factor RRN3-like	XM_001122533.5	0.604723	1.52069	5.29696	-4.31911	0.000486777	0.0281131	-0.0948112	NO	NO	FBgn0032988	CG3278 gene product from transcript CG3278-RA(Tif-IA)	Drosophila melanogaster	0	GO:0001180~transcription initiation from RNA polymerase I promoter for nuclear large rRNA transcript,GO:0006351~transcription, DNA-templated,GO:0006352~DNA-templated transcription, initiation,GO:0006360~transcription from RNA polymerase I promoter,GO:0006361~transcription initiation from RNA polymerase I promoter,GO:0009303~rRNA transcription,GO:0010467~gene expression,GO:0016070~RNA metabolic pr…	GO:0005730~nucleolus,	GO:0000988~transcription factor activity, protein binding,GO:0000989~transcription factor activity, transcription factor binding,GO:0001082~transcription factor activity, RNA polymerase I transcription factor binding,	IPR007991:RNA polymerase I specific transcription initiation factor RRN3,	0	0	0	Complete proteome,Reference proteome,	0
GB55668	410851	#N/A	#N/A	#N/A	-0.606703	0.656696	3.89723	4.31256	0.000493613	0.0282339	0.00554424	NO	NO	FBgn0052137	CG32137 gene product from transcript CG32137-RB(CG32137)	Drosophila melanogaster	0	GO:0000902~cell morphogenesis,GO:0007399~nervous system development,GO:0022008~neurogenesis,GO:0030030~cell projection organization,GO:0030182~neuron differentiation,GO:0031175~neuron projection development,GO:0032989~cellular component morphogenesis,GO:0032990~cell part morphogenesis,GO:0048468~cell development,GO:0048666~neuron development,GO:0048699~generation of neurons,GO:0048812~neuron proj…	0	0	0	0	0	0	Coiled coil,Complete proteome,Reference proteome,	chain:Coiled-coil domain-containing protein 64 homolog,
GB47390	412626	#N/A	#N/A	#N/A	0.390632	1.31097	4.43961	-4.3099	0.000496405	0.0282339	-0.0499102	NO	NO	FBgn0259482	CG4946 gene product from transcript CG4946-RA(Mob3)	Drosophila melanogaster	0	GO:0003008~system process,GO:0007600~sensory perception,GO:0019233~sensory perception of pain,GO:0050877~neurological system process,	0	GO:0019899~enzyme binding,GO:0019900~kinase binding,GO:0019901~protein kinase binding,GO:0043167~ion binding,GO:0043169~cation binding,GO:0046872~metal ion binding,	IPR005301:Mob1/phocein,	0	0	SM01388:SM01388,	Complete proteome,Metal-binding,Reference proteome,Zinc,	chain:Mps one binder kinase activator-like 3,metal ion-binding site:Zinc,
	102655392	#N/A	#N/A	#N/A	-0.631007	0.645725	3.50898	4.30239	0.000504406	0.0283331	0.0121768	NO	NO	FBgn0045852	hamlet(ham)	Drosophila melanogaster	0	GO:0000902~cell morphogenesis,GO:0000904~cell morphogenesis involved in differentiation,GO:0006351~transcription, DNA-templated,GO:0006355~regulation of transcription, DNA-templated,GO:0007166~cell surface receptor signaling pathway,GO:0007219~Notch signaling pathway,GO:0007399~nervous system development,GO:0007423~sensory organ development,GO:0008283~cell proliferation,GO:0008285~negative regula…	0	GO:0001071~nucleic acid binding transcription factor activity,GO:0003676~nucleic acid binding,GO:0003677~DNA binding,GO:0003700~transcription factor activity, sequence-specific DNA binding,GO:0043167~ion binding,GO:0043169~cation binding,GO:0046872~metal ion binding,GO:0097159~organic cyclic compound binding,GO:1901363~heterocyclic compound binding,	IPR007087:Zinc finger, C2H2,IPR013087:Zinc finger C2H2-type/integrase DNA-binding domain,IPR015880:Zinc finger, C2H2-like,	0	0	SM00355:ZnF_C2H2,	Complete proteome,Developmental protein,Differentiation,DNA-binding,Metal-binding,Notch signaling pathway,Nucleus,Reference proteome,Repeat,Transcription,Transcription regulation,Zinc,Zinc-finger,	chain:Transcription factor hamlet,compositionally biased region:Asn-rich,compositionally biased region:His-rich,compositionally biased region:Poly-Ala,compositionally biased region:Poly-Gly,compositionally biased region:Poly-Ser,zinc finger region:C2H2-type 1,zinc finger region:C2H2-type 2,zinc finger region:C2H2-type 3,zinc finger region:C2H2-type 4,zinc finger region:C2H2-type 5,zinc finger reg…
GB51536	412361	LOC412361	PCTP-like protein-like	XM_026441397.1,XM_026441391.1	0.671078	1.59226	2.71368	-4.29396	0.000513535	0.028521	0.00528839	NO	NO	0	0	0	0	0	0	0	0	0	0	0	0	0
GB48798	724408	RagA	RagA protein	XM_001119898.5	0.325598	1.25318	5.79981	-4.29202	0.000515669	0.028521	-0.169327	NO	NO	FBgn0037647	Ras-related GTP binding A/B ortholog (H. sapiens)(RagA-B)	Drosophila melanogaster	0	GO:0001101~response to acid chemical,GO:0001558~regulation of cell growth,GO:0009267~cellular response to starvation,GO:0009605~response to external stimulus,GO:0009719~response to endogenous stimulus,GO:0009966~regulation of signal transduction,GO:0009967~positive regulation of signal transduction,GO:0009991~response to extracellular stimulus,GO:0010033~response to organic substance,GO:0010243~r…	GO:0000323~lytic vacuole,GO:0005764~lysosome,GO:0005768~endosome,GO:0005773~vacuole,GO:0005774~vacuolar membrane,GO:0034448~EGO complex,GO:0044437~vacuolar part,GO:0044440~endosomal part,GO:1990131~Gtr1-Gtr2 GTPase complex,	GO:0000166~nucleotide binding,GO:0001882~nucleoside binding,GO:0001883~purine nucleoside binding,GO:0003924~GTPase activity,GO:0005525~GTP binding,GO:0016462~pyrophosphatase activity,GO:0016817~hydrolase activity, acting on acid anhydrides,GO:0016818~hydrolase activity, acting on acid anhydrides, in phosphorus-containing anhydrides,GO:0017076~purine nucleotide binding,GO:0017111~nucleoside-tripho…	IPR006762:Gtr1/RagA G protein,IPR027417:P-loop containing nucleoside triphosphate hydrolase,	dme04150:mTOR signaling pathway,	0	0	Complete proteome,Proteomics identification,Reference proteome,	0
GB44512	413935	LOC413935	nucleolar protein 58-like	XM_006567708.3	0.731771	1.66068	5.97365	-4.28613	0.000522172	0.028521	-0.182499	NO	NO	FBgn0026196	CG10206 gene product from transcript CG10206-RA(nop5)	Drosophila melanogaster	0	GO:0000154~rRNA modification,GO:0006364~rRNA processing,GO:0006396~RNA processing,GO:0009267~cellular response to starvation,GO:0009451~RNA modification,GO:0009605~response to external stimulus,GO:0009991~response to extracellular stimulus,GO:0010467~gene expression,GO:0016070~RNA metabolic process,GO:0016072~rRNA metabolic process,GO:0022613~ribonucleoprotein complex biogenesis,GO:0031667~respon…	GO:0005730~nucleolus,GO:0005732~small nucleolar ribonucleoprotein complex,GO:0030529~intracellular ribonucleoprotein complex,GO:0030684~preribosome,GO:0031428~box C/D snoRNP complex,GO:0032040~small-subunit processome,GO:0044452~nucleolar part,GO:1990904~ribonucleoprotein complex,	GO:0003676~nucleic acid binding,GO:0003723~RNA binding,GO:0030515~snoRNA binding,GO:0097159~organic cyclic compound binding,GO:1901363~heterocyclic compound binding,	IPR002687:Nop domain,IPR012974:NOP5, N-terminal,IPR012976:NOSIC,	dme03008:Ribosome biogenesis in eukaryotes,	0	SM00931:SM00931,	Coiled coil,Complete proteome,Proteomics identification,Reference proteome,	0
GB53025	725013	LOC725013	sister chromatid cohesion protein DCC1-like	XM_001120915.5	0.445999	1.36226	3.57534	-4.2776	0.000531748	0.028521	-0.0429692	NO	NO	FBgn0034495	CG11788 gene product from transcript CG11788-RA(CG11788)	Drosophila melanogaster	0	GO:0000070~mitotic sister chromatid segregation,GO:0000278~mitotic cell cycle,GO:0000280~nuclear division,GO:0000819~sister chromatid segregation,GO:0006259~DNA metabolic process,GO:0006275~regulation of DNA replication,GO:0007049~cell cycle,GO:0007059~chromosome segregation,GO:0007062~sister chromatid cohesion,GO:0007064~mitotic sister chromatid cohesion,GO:0007067~mitotic nuclear division,GO:00…	GO:0000775~chromosome, centromeric region,GO:0000785~chromatin,GO:0005654~nucleoplasm,GO:0005694~chromosome,GO:0031390~Ctf18 RFC-like complex,GO:0044427~chromosomal part,GO:0098687~chromosomal region,	0	IPR019128:Sister chromatid cohesion protein Dcc1,	0	0	0	Complete proteome,Reference proteome,	0
GB44944	726506	kinesin-14	kinesin 14	XM_006566545.3,XM_006566544.3,XM_001122238.5,XM_016915219.2	0.639338	1.55761	3.10149	-4.27651	0.000532982	0.028521	-0.0231105	NO	NO	FBgn0002924	non-claret disjunctional(ncd)	Drosophila melanogaster	0	GO:0000003~reproduction,GO:0000022~mitotic spindle elongation,GO:0000070~mitotic sister chromatid segregation,GO:0000212~meiotic spindle organization,GO:0000226~microtubule cytoskeleton organization,GO:0000278~mitotic cell cycle,GO:0000280~nuclear division,GO:0000819~sister chromatid segregation,GO:0001578~microtubule bundle formation,GO:0006403~RNA localization,GO:0006928~movement of cell or sub…	GO:0005813~centrosome,GO:0005815~microtubule organizing center,GO:0005819~spindle,GO:0005829~cytosol,GO:0005871~kinesin complex,GO:0005874~microtubule,GO:0005875~microtubule associated complex,GO:0005876~spindle microtubule,GO:0005938~cell cortex,GO:0015630~microtubule cytoskeleton,GO:0030863~cortical cytoskeleton,GO:0030981~cortical microtubule cytoskeleton,GO:0044448~cell cortex part,GO:0048471…	GO:0000166~nucleotide binding,GO:0001882~nucleoside binding,GO:0001883~purine nucleoside binding,GO:0003774~motor activity,GO:0003777~microtubule motor activity,GO:0005524~ATP binding,GO:0008017~microtubule binding,GO:0008092~cytoskeletal protein binding,GO:0008569~ATP-dependent microtubule motor activity, minus-end-directed,GO:0015631~tubulin binding,GO:0016462~pyrophosphatase activity,GO:001681…	IPR001752:Kinesin, motor domain,IPR019821:Kinesin, motor region, conserved site,IPR027417:P-loop containing nucleoside triphosphate hydrolase,	0	0	SM00129:KISc,	3D-structure,ATP-binding,Cell cycle,Cell division,Coiled coil,Complete proteome,Cytoplasm,Cytoskeleton,Hydrolase,Meiosis,Microtubule,Mitosis,Motor protein,Nucleotide-binding,Phosphoprotein,Proteomics identification,Reference proteome,	chain:Protein claret segregational,domain:Kinesin-motor,helix,modified residue,mutagenesis site,nucleotide phosphate-binding region:ATP,sequence conflict,strand,turn,
GB55260	100578332	LOC100578332	uncharacterized LOC100578332	XM_026443792.1	1.20518	2.30566	3.07787	-4.27371	0.000536166	0.028521	-0.0285182	NO	NO	0	0	0	0	0	0	0	0	0	0	0	0	0
GB46449	551406	LOC551406	cell growth-regulating nucleolar protein-like	XM_623800.6	0.810891	1.75429	4.211	-4.26861	0.00054203	0.028521	-0.112871	NO	NO	0	0	0	0	0	0	0	0	0	0	0	0	0
GB46151	551510	LOC551510	uncharacterized LOC551510	XM_016911139.2,XM_006569876.3,XM_026439855.1,XM_016911140.2	-0.648898	0.637767	3.51228	4.26158	0.000550204	0.028521	-0.070895	NO	NO	FBgn0082585	sprite(sprt)	Drosophila melanogaster	0	0	0	0	IPR001478:PDZ domain,	dme00920:Sulfur metabolism,	0	0	Coiled coil,Complete proteome,Reference proteome,	0
GB46373	724683	LOC724683	uncharacterized LOC724683	XM_001120574.5,XM_003249581.3,XM_016914530.2	-0.486518	0.713746	5.51757	4.2606	0.000551351	0.028521	-0.22377	NO	NO	FBgn0032231	CG5056 gene product from transcript CG5056-RA(CG5056)	Drosophila melanogaster	0	0	0	0	0	0	0	0	Complete proteome,Reference proteome,	0
GB50872	551470	TfIIFbeta	transcription factor TFIIFbeta	XM_623865.6	0.385431	1.30625	4.0468	-4.25941	0.000552756	0.028521	-0.114619	NO	NO	FBgn0010421	Transcription factor TFIIFbeta(TfIIFbeta)	Drosophila melanogaster	0	GO:0006351~transcription, DNA-templated,GO:0006352~DNA-templated transcription, initiation,GO:0006354~DNA-templated transcription, elongation,GO:0006355~regulation of transcription, DNA-templated,GO:0006357~regulation of transcription from RNA polymerase II promoter,GO:0006366~transcription from RNA polymerase II promoter,GO:0006367~transcription initiation from RNA polymerase II promoter,GO:0006…	GO:0000428~DNA-directed RNA polymerase complex,GO:0005654~nucleoplasm,GO:0005667~transcription factor complex,GO:0005674~transcription factor TFIIF complex,GO:0016591~DNA-directed RNA polymerase II, holoenzyme,GO:0030880~RNA polymerase complex,GO:0044451~nucleoplasm part,GO:0044798~nuclear transcription factor complex,GO:0055029~nuclear DNA-directed RNA polymerase complex,GO:0061695~transferase c…	GO:0000166~nucleotide binding,GO:0000988~transcription factor activity, protein binding,GO:0000990~transcription factor activity, core RNA polymerase binding,GO:0000991~transcription factor activity, core RNA polymerase II binding,GO:0001085~RNA polymerase II transcription factor binding,GO:0001091~RNA polymerase II basal transcription factor binding,GO:0001096~TFIIF-class transcription factor bi…	IPR003196:Transcription initiation factor IIF, beta subunit,IPR011039:Transcription Factor IIF, Rap30/Rap74, interaction,IPR011991:Winged helix-turn-helix DNA-binding domain,	dme03022:Basal transcription factors,	PIRSF015849:transcription initiation factor IIF, beta subunit,	0	ATP-binding,Complete proteome,DNA-binding,Helicase,Hydrolase,Nucleotide-binding,Nucleus,Reference proteome,Transcription,Transcription regulation,	chain:General transcription factor IIF subunit 2,nucleotide phosphate-binding region:ATP,sequence conflict,
GB54353	412031	Skp2	S-phase kinase-associated protein 2	XM_006557703.3,XM_006557702.3,XM_395497.7,XM_006557701.3,XM_006557704.3	0.733784	1.663	4.00393	-4.25923	0.000552962	0.028521	-0.113358	NO	NO	0	0	0	0	0	0	0	0	0	0	0	0	0
GB53830	724779	LOC724779	toll-like receptor 13-like	XM_026439393.1,XM_016911444.2	-1.06249	0.478804	10.5605	4.24242	0.00057314	0.0291987	-0.107497	NO	NO	FBgn0034717	CG5819 gene product from transcript CG5819-RC(CG5819)	Drosophila melanogaster	0	GO:0000902~cell morphogenesis,GO:0000904~cell morphogenesis involved in differentiation,GO:0003008~system process,GO:0007399~nervous system development,GO:0007409~axonogenesis,GO:0007600~sensory perception,GO:0019233~sensory perception of pain,GO:0022008~neurogenesis,GO:0030030~cell projection organization,GO:0030182~neuron differentiation,GO:0031175~neuron projection development,GO:0032989~cellu…	0	0	IPR000483:Cysteine-rich flanking region, C-terminal,IPR001611:Leucine-rich repeat,IPR003591:Leucine-rich repeat, typical subtype,	0	0	SM00082:LRRCT,SM00369:LRR_TYP,	Coiled coil,Complete proteome,Leucine-rich repeat,Membrane,Reference proteome,Repeat,Signal,Transmembrane,Transmembrane helix,	0
GB50457	408805	LOC408805	progestin and adipoQ receptor family member 3-like	XM_006562640.3,XM_006562641.3	0.568387	1.48286	6.14248	-4.24235	0.000573221	0.0291987	-0.273048	NO	NO	FBgn0038256	CG7530 gene product from transcript CG7530-RB(CG7530)	Drosophila melanogaster	0	0	0	GO:0004872~receptor activity,GO:0060089~molecular transducer activity,	IPR004254:Hly-III-related,	0	0	0	Complete proteome,Membrane,Reference proteome,Transmembrane,Transmembrane helix,	0
GB43909	551261	PMCA	plasma membrane calcium ATPase	XM_026442114.1,XM_026442113.1,XM_026442115.1,XM_026442118.1,XR_003305091.1,XR_003305093.1,XM_026442111.1,XM_026442107.1,XM_026442112.1,XM_026442109.1,XM_026442108.1,XM_026442110.1,XR_003305092.1,XR_003305094.1,XM_026442117.1,XM_026442116.1	0.490547	1.40498	6.66242	-4.23306	0.00058469	0.02933	-0.282312	NO	NO	FBgn0259214	plasma membrane calcium ATPase(PMCA)	Drosophila melanogaster	0	GO:0006811~ion transport,GO:0006812~cation transport,GO:0006816~calcium ion transport,GO:0006873~cellular ion homeostasis,GO:0006874~cellular calcium ion homeostasis,GO:0006875~cellular metal ion homeostasis,GO:0019725~cellular homeostasis,GO:0030001~metal ion transport,GO:0030003~cellular cation homeostasis,GO:0034220~ion transmembrane transport,GO:0042592~homeostatic process,GO:0048878~chemical…	GO:0005887~integral component of plasma membrane,GO:0031226~intrinsic component of plasma membrane,	GO:0000166~nucleotide binding,GO:0001882~nucleoside binding,GO:0001883~purine nucleoside binding,GO:0005388~calcium-transporting ATPase activity,GO:0005524~ATP binding,GO:0008324~cation transmembrane transporter activity,GO:0015085~calcium ion transmembrane transporter activity,GO:0015399~primary active transmembrane transporter activity,GO:0015405~P-P-bond-hydrolysis-driven transmembrane transpo…	IPR001757:Cation-transporting P-type ATPase,IPR004014:Cation-transporting P-type ATPase, N-terminal,IPR006068:Cation-transporting P-type ATPase, C-terminal,IPR006408:Calcium-transporting P-type ATPase, subfamily IIB,IPR008250:P-type ATPase, A domain,IPR018303:P-type ATPase, phosphorylation site,IPR022141:Calcium transporting P-type ATPase, C-terminal, plasma membrane,IPR023214:HAD-like domain,IPR…	0	0	SM00831:SM00831,	ATP-binding,Calcium,Calcium transport,Coiled coil,Complete proteome,Hydrolase,Ion transport,Membrane,Nucleotide-binding,Proteomics identification,Reference proteome,Transmembrane,Transmembrane helix,Transport,	0
GB40303	412187	LOC412187	uncharacterized LOC412187	XM_016917110.2,XM_395650.5,XM_016917111.2,XM_016917113.2,XM_016917112.2	0.439305	1.35595	5.30001	-4.23016	0.000588321	0.02933	-0.280633	NO	NO	FBgn0030710	CG8924 gene product from transcript CG8924-RB(CG8924)	Drosophila melanogaster	0	GO:0006351~transcription, DNA-templated,GO:0006355~regulation of transcription, DNA-templated,GO:0006357~regulation of transcription from RNA polymerase II promoter,GO:0010467~gene expression,GO:0010468~regulation of gene expression,GO:0010556~regulation of macromolecule biosynthetic process,GO:0016070~RNA metabolic process,GO:0018130~heterocycle biosynthetic process,GO:0019219~regulation of nucl…	0	GO:0003676~nucleic acid binding,GO:0003677~DNA binding,GO:0097159~organic cyclic compound binding,GO:1901363~heterocyclic compound binding,	IPR000210:BTB/POZ-like,IPR007889:DNA binding HTH domain, Psq-type,IPR011333:BTB/POZ fold,	0	0	SM00225:BTB,	Complete proteome,Proteomics identification,Reference proteome,	0
	102655009	LOC102655009	elongation of very long chain fatty acids protein AAEL008004-like	XM_006557776.3	-1.10342	0.465411	6.82929	4.22874	0.000590105	0.02933	-0.26765	NO	NO	FBgn0039030	CG6660 gene product from transcript CG6660-RA(CG6660)	Drosophila melanogaster	0	GO:0006082~organic acid metabolic process,GO:0006629~lipid metabolic process,GO:0006631~fatty acid metabolic process,GO:0006633~fatty acid biosynthetic process,GO:0008610~lipid biosynthetic process,GO:0016053~organic acid biosynthetic process,GO:0019752~carboxylic acid metabolic process,GO:0032787~monocarboxylic acid metabolic process,GO:0043436~oxoacid metabolic process,GO:0044255~cellular lipid…	0	GO:0016746~transferase activity, transferring acyl groups,GO:0016747~transferase activity, transferring acyl groups other than amino-acyl groups,GO:0102336~3-oxo-arachidoyl-CoA synthase activity,GO:0102337~3-oxo-cerotoyl-CoA synthase activity,GO:0102338~3-oxo-lignoceronyl-CoA synthase activity,	IPR002076:GNS1/SUR4 membrane protein,	0	0	0	Complete proteome,Fatty acid biosynthesis,Fatty acid metabolism,Lipid biosynthesis,Lipid metabolism,Membrane,Reference proteome,Transferase,Transmembrane,Transmembrane helix,	0
GB51728	726819	LOC726819	DEAD box protein 73D ortholog	XM_006569732.3	0.656523	1.57628	4.1573	-4.21615	0.000606172	0.0298715	-0.20775	NO	NO	FBgn0004556	Dead box protein 73D(Dbp73D)	Drosophila melanogaster	0	GO:0006364~rRNA processing,GO:0006396~RNA processing,GO:0007399~nervous system development,GO:0010467~gene expression,GO:0010501~RNA secondary structure unwinding,GO:0016070~RNA metabolic process,GO:0016072~rRNA metabolic process,GO:0022008~neurogenesis,GO:0022613~ribonucleoprotein complex biogenesis,GO:0034470~ncRNA processing,GO:0034660~ncRNA metabolic process,GO:0042254~ribosome biogenesis,GO:…	GO:0005730~nucleolus,	GO:0000166~nucleotide binding,GO:0001882~nucleoside binding,GO:0001883~purine nucleoside binding,GO:0003676~nucleic acid binding,GO:0003723~RNA binding,GO:0003724~RNA helicase activity,GO:0004004~ATP-dependent RNA helicase activity,GO:0004386~helicase activity,GO:0005524~ATP binding,GO:0008026~ATP-dependent helicase activity,GO:0008186~RNA-dependent ATPase activity,GO:0016462~pyrophosphatase acti…	IPR000629:RNA helicase, ATP-dependent, DEAD-box, conserved site,IPR001650:Helicase, C-terminal,IPR011545:DNA/RNA helicase, DEAD/DEAH box type, N-terminal,IPR014001:Helicase, superfamily 1/2, ATP-binding domain,IPR027417:P-loop containing nucleoside triphosphate hydrolase,	0	0	SM00487:DEXDc,SM00490:HELICc,	ATP-binding,Complete proteome,Helicase,Hydrolase,Nucleotide-binding,Nucleus,Reference proteome,Ribosome biogenesis,RNA-binding,rRNA processing,	chain:Probable ATP-dependent RNA helicase Dbp73D,domain:Helicase ATP-binding,domain:Helicase C-terminal,nucleotide phosphate-binding region:ATP,sequence conflict,short sequence motif:DEAD box,short sequence motif:Q motif,
GB44626	725128	LOC725128	uncharacterized LOC725128	XM_006567755.3	-0.420952	0.746932	5.9785	4.21452	0.000608284	0.0298715	-0.326519	NO	NO	0	0	0	0	0	0	0	0	0	0	0	0	0
GB55837	410953	Mio	Mlx interactor	XM_006560923.3,XM_394429.7,XM_006560924.3,XM_016911443.2	-0.609808	0.655284	8.19515	4.2078	0.000617059	0.030122	-0.254541	NO	NO	FBgn0032940	CG18362 gene product from transcript CG18362-RL(Mondo)	Drosophila melanogaster	0	GO:0005975~carbohydrate metabolic process,GO:0006109~regulation of carbohydrate metabolic process,GO:0006351~transcription, DNA-templated,GO:0006355~regulation of transcription, DNA-templated,GO:0006357~regulation of transcription from RNA polymerase II promoter,GO:0009743~response to carbohydrate,GO:0009744~response to sucrose,GO:0010033~response to organic substance,GO:0010467~gene expression,G…	GO:0005667~transcription factor complex,GO:0005829~cytosol,	GO:0001071~nucleic acid binding transcription factor activity,GO:0003676~nucleic acid binding,GO:0003677~DNA binding,GO:0003700~transcription factor activity, sequence-specific DNA binding,GO:0008134~transcription factor binding,GO:0046982~protein heterodimerization activity,GO:0046983~protein dimerization activity,GO:0097159~organic cyclic compound binding,GO:1901363~heterocyclic compound bindin…	IPR011598:Myc-type, basic helix-loop-helix (bHLH) domain,	dme04931:Insulin resistance,	0	SM00353:HLH,	Coiled coil,Complete proteome,Reference proteome,	0
GB55429	408676	LOC408676	uncharacterized LOC408676	XM_006568862.3,XM_026439296.1,XM_006568859.3,XM_006568860.3,XM_006568858.3,XM_392214.7,XM_026439297.1	-0.577822	0.669975	6.4979	4.18656	0.000645685	0.0313329	-0.374789	NO	NO	0	0	0	0	0	0	0	0	0	0	0	0	0
GB50136	409667	LOC409667	BCL2/adenovirus E1B 19 kDa protein-interacting protein 3-like	XM_393165.7,XM_016916565.2	-0.558793	0.67887	7.39366	4.1823	0.000651582	0.0314004	-0.34888	NO	NO	FBgn0037007	CG5059 gene product from transcript CG5059-RD(CG5059)	Drosophila melanogaster	0	GO:0006839~mitochondrial transport,GO:0006915~apoptotic process,GO:0007005~mitochondrion organization,GO:0007006~mitochondrial membrane organization,GO:0008219~cell death,GO:0008637~apoptotic mitochondrial changes,GO:0010941~regulation of cell death,GO:0010942~positive regulation of cell death,GO:0012501~programmed cell death,GO:0035794~positive regulation of mitochondrial membrane permeability,G…	GO:0005739~mitochondrion,GO:0005740~mitochondrial envelope,GO:0005741~mitochondrial outer membrane,GO:0019867~outer membrane,GO:0031966~mitochondrial membrane,GO:0031967~organelle envelope,GO:0031968~organelle outer membrane,GO:0031975~envelope,GO:0044429~mitochondrial part,	0	IPR010548:BNIP3,	dme04068:FoxO signaling pathway,	0	0	Complete proteome,Membrane,Reference proteome,Transmembrane,Transmembrane helix,	0
	113219158	#N/A	#N/A	XR_003305876.1,XR_003305877.1	1.25445	2.38576	1.83757	-4.17824	0.000657257	0.0314004	-0.27848	NO	NO	0	0	0	0	0	0	0	0	0	0	0	0	0
GB46602	100577060	LOC100577060	ankyrin repeat domain-containing protein 40-like	XM_003249071.3	0.347511	1.27236	4.93256	-4.17557	0.000661021	0.0314004	-0.370858	NO	NO	0	0	0	0	0	0	0	0	0	0	0	0	0
	102655220	LOC102655220	uncharacterized LOC102655220	XM_006572386.3	-0.863535	0.549604	3.40168	4.1746	0.000662391	0.0314004	-0.237421	NO	NO	FBgn0029836	CG5928 gene product from transcript CG5928-RC(CG5928)	Drosophila melanogaster	0	0	0	0	0	0	0	0	Complete proteome,Reference proteome,Signal,	0
GB42616	726818	LOC726818	beta-hexosaminidase subunit beta-like	XM_006561800.3	-1.52024	0.348628	7.54463	4.16478	0.000676433	0.0316996	-0.367184	NO	NO	FBgn0041629	Hexosaminidase 2(Hexo2)	Drosophila melanogaster	0	GO:0000003~reproduction,GO:0005975~carbohydrate metabolic process,GO:0032504~multicellular organism reproduction,GO:0040007~growth,GO:0040008~regulation of growth,GO:0043900~regulation of multi-organism process,GO:0043901~negative regulation of multi-organism process,GO:0043903~regulation of symbiosis, encompassing mutualism through parasitism,GO:0044110~growth involved in symbiotic interaction,G…	GO:0005576~extracellular region,GO:0005615~extracellular space,GO:0044421~extracellular region part,	GO:0004553~hydrolase activity, hydrolyzing O-glycosyl compounds,GO:0004563~beta-N-acetylhexosaminidase activity,GO:0015929~hexosaminidase activity,GO:0016231~beta-N-acetylglucosaminidase activity,GO:0016798~hydrolase activity, acting on glycosyl bonds,	IPR013781:Glycoside hydrolase, catalytic domain,IPR015883:Glycoside hydrolase family 20, catalytic core,IPR017853:Glycoside hydrolase, superfamily,IPR025705:Beta-hexosaminidase subunit alpha/beta,	dme00511:Other glycan degradation,dme00520:Amino sugar and nucleotide sugar metabolism,dme00531:Glycosaminoglycan degradation,dme00603:Glycosphingolipid biosynthesis - globo series,dme00604:Glycosphingolipid biosynthesis - ganglio series,dme01100:Metabolic pathways,dme04142:Lysosome,	0	0	Complete proteome,Glycosidase,Hydrolase,Proteomics identification,Reference proteome,Signal,	0
GB44658	411099	LOC411099	zinc finger protein 84-like	XM_006567820.3,XM_006567821.3	-0.527357	0.693825	6.32363	4.15772	0.000686721	0.0319989	-0.438467	NO	NO	FBgn0030183	CG15309 gene product from transcript CG15309-RC(CG15309)	Drosophila melanogaster	0	GO:0002009~morphogenesis of an epithelium,GO:0002165~instar larval or pupal development,GO:0007444~imaginal disc development,GO:0007472~wing disc morphogenesis,GO:0007476~imaginal disc-derived wing morphogenesis,GO:0007552~metamorphosis,GO:0007560~imaginal disc morphogenesis,GO:0009791~post-embryonic development,GO:0009886~post-embryonic morphogenesis,GO:0009887~organ morphogenesis,GO:0035107~app…	0	GO:0043167~ion binding,GO:0043169~cation binding,GO:0046872~metal ion binding,	IPR004910:Yippee-like protein,	0	0	0	Complete proteome,Metal-binding,Reference proteome,Zinc,	chain:Protein yippee-like CG15309,
GB51614	552014	LOC552014	probable methylthioribulose-1-phosphate dehydratase-like	XM_624394.5	0.45117	1.36715	6.28676	-4.15004	0.00069808	0.0320966	-0.463445	NO	NO	FBgn0030518	CG11134 gene product from transcript CG11134-RB(CG11134)	Drosophila melanogaster	0	GO:0000096~sulfur amino acid metabolic process,GO:0000097~sulfur amino acid biosynthetic process,GO:0006082~organic acid metabolic process,GO:0006520~cellular amino acid metabolic process,GO:0006555~methionine metabolic process,GO:0006732~coenzyme metabolic process,GO:0006790~sulfur compound metabolic process,GO:0008652~cellular amino acid biosynthetic process,GO:0009066~aspartate family amino ac…	0	GO:0008270~zinc ion binding,GO:0016835~carbon-oxygen lyase activity,GO:0016836~hydro-lyase activity,GO:0043167~ion binding,GO:0043169~cation binding,GO:0046570~methylthioribulose 1-phosphate dehydratase activity,GO:0046872~metal ion binding,GO:0046914~transition metal ion binding,	IPR001303:Class II aldolase/adducin N-terminal,IPR017714:Methylthioribulose-1-phosphate dehydratase,IPR027514:Methylthioribulose-1-phosphate dehydratase, eukaryotes,	dme00270:Cysteine and methionine metabolism,dme01100:Metabolic pathways,	0	SM01007:SM01007,	Amino-acid biosynthesis,Complete proteome,Cytoplasm,Lyase,Metal-binding,Methionine biosynthesis,Reference proteome,Zinc,	0
GB55224	409124	cv	crossveinless	XM_006558984.3,XM_006558982.3,XM_006558983.3	-0.48984	0.712104	7.29995	4.14863	0.000700178	0.0320966	-0.420708	NO	NO	FBgn0000394	crossveinless(cv)	Drosophila melanogaster	0	GO:0007517~muscle organ development,GO:0007610~behavior,GO:0007626~locomotory behavior,GO:0007630~jump response,GO:0008344~adult locomotory behavior,GO:0030534~adult behavior,GO:0044708~single-organism behavior,GO:0048634~regulation of muscle organ development,GO:0048636~positive regulation of muscle organ development,GO:0051094~positive regulation of developmental process,GO:0051240~positive reg…	0	0	IPR006761:Twisted gastrulation (Tsg) protein,	0	0	0	Complete proteome,Reference proteome,Signal,	0
GB42108	100577185	#N/A	#N/A	#N/A	0.793167	1.73287	2.35954	-4.14838	0.000700561	0.0320966	-0.282039	NO	NO	0	0	0	0	0	0	0	0	0	0	0	0	0
GB45012	408368	LOC408368	adenosylhomocysteinase	XM_391917.7	0.612924	1.52936	7.4883	-4.11787	0.000747787	0.0338418	-0.482439	NO	NO	FBgn0035371	CG9977 gene product from transcript CG9977-RA(CG9977)	Drosophila melanogaster	0	GO:0000096~sulfur amino acid metabolic process,GO:0006082~organic acid metabolic process,GO:0006152~purine nucleoside catabolic process,GO:0006730~one-carbon metabolic process,GO:0006732~coenzyme metabolic process,GO:0006790~sulfur compound metabolic process,GO:0009066~aspartate family amino acid metabolic process,GO:0009069~serine family amino acid metabolic process,GO:0009116~nucleoside metabol…	GO:0005829~cytosol,	GO:0000166~nucleotide binding,GO:0004013~adenosylhomocysteinase activity,GO:0016801~hydrolase activity, acting on ether bonds,GO:0016802~trialkylsulfonium hydrolase activity,GO:0036094~small molecule binding,GO:0048037~cofactor binding,GO:0050662~coenzyme binding,GO:0051287~NAD binding,GO:0097159~organic cyclic compound binding,GO:1901265~nucleoside phosphate binding,GO:1901363~heterocyclic compo…	IPR000043:Adenosylhomocysteinase,IPR015878:S-adenosyl-L-homocysteine hydrolase, NAD binding domain,IPR016040:NAD(P)-binding domain,IPR020082:S-adenosyl-L-homocysteine hydrolase, conserved site,	dme00270:Cysteine and methionine metabolism,dme01100:Metabolic pathways,	PIRSF001109:adenosylhomocysteine hydrolase, SAHH type,	SM00996:SM00996,SM00997:SM00997,	Complete proteome,Hydrolase,NAD,One-carbon metabolism,Proteomics identification,Reference proteome,	0
GB48544	551099	#N/A	#N/A	#N/A	0.505203	1.41932	3.94948	-4.11449	0.000753209	0.0338418	-0.403891	NO	NO	FBgn0032101	CG9586 gene product from transcript CG9586-RB(CG9586)	Drosophila melanogaster	0	0	0	0	0	0	0	0	Coiled coil,Complete proteome,Proteomics identification,Reference proteome,	0
GB45360	411865	Cas	CAS/CSE1 segregation protein	XM_395332.6	0.469437	1.38457	4.86577	-4.113	0.000755608	0.0338418	-0.49006	NO	NO	FBgn0022213	CAS/CSE1 segregation protein(Cas)	Drosophila melanogaster	0	GO:0006605~protein targeting,GO:0006606~protein import into nucleus,GO:0006611~protein export from nucleus,GO:0006886~intracellular protein transport,GO:0006897~endocytosis,GO:0006909~phagocytosis,GO:0006913~nucleocytoplasmic transport,GO:0007399~nervous system development,GO:0008104~protein localization,GO:0015031~protein transport,GO:0016192~vesicle-mediated transport,GO:0017038~protein import,…	GO:0005635~nuclear envelope,GO:0005654~nucleoplasm,GO:0005829~cytosol,GO:0031967~organelle envelope,GO:0031975~envelope,	GO:0005049~nuclear export signal receptor activity,GO:0005487~nucleocytoplasmic transporter activity,GO:0008536~Ran GTPase binding,GO:0008565~protein transporter activity,GO:0017016~Ras GTPase binding,GO:0019899~enzyme binding,GO:0031267~small GTPase binding,GO:0051020~GTPase binding,	IPR001494:Importin-beta, N-terminal,IPR005043:CAS/CSE, C-terminal,IPR011989:Armadillo-like helical,IPR013713:Exportin/Importin, Cse1-like,IPR016024:Armadillo-type fold,	0	0	SM00913:SM00913,	Complete proteome,Cytoplasm,Nucleus,Protein transport,Reference proteome,Transport,	chain:Exportin-2,domain:Importin N-terminal,sequence conflict,
GB42649	411837	#N/A	#N/A	#N/A	0.493562	1.40792	4.47449	-4.10747	0.00076461	0.0338418	-0.465489	NO	NO	FBgn0038877	CG3308 gene product from transcript CG3308-RA(CG3308)	Drosophila melanogaster	0	GO:0006259~DNA metabolic process,GO:0006308~DNA catabolic process,GO:0009057~macromolecule catabolic process,GO:0019439~aromatic compound catabolic process,GO:0034655~nucleobase-containing compound catabolic process,GO:0044248~cellular catabolic process,GO:0044265~cellular macromolecule catabolic process,GO:0044270~cellular nitrogen compound catabolic process,GO:0046700~heterocycle catabolic proc…	0	GO:0004518~nuclease activity,GO:0004536~deoxyribonuclease activity,	IPR001130:TatD family,	0	PIRSF005902:Mg-dependent DNase, TatD type,	0	Complete proteome,Hydrolase,Reference proteome,	0
GB43502	411483	LOC411483	e3 UFM1-protein ligase 1 homolog	XM_003250344.4	0.429205	1.34649	6.69589	-4.10669	0.000765891	0.0338418	-0.541849	NO	NO	FBgn0037467	CG1104 gene product from transcript CG1104-RC(CG1104)	Drosophila melanogaster	0	0	0	GO:0016874~ligase activity,	IPR018611:E3 UFM1-protein ligase 1,	0	0	0	Alternative splicing,Complete proteome,Ligase,Reference proteome,Ubl conjugation pathway,	0
GB44336	408915	LOC408915	protein couch potato-like	XM_026441618.1,XM_006568287.3,XM_026441619.1,XM_392443.7,XM_006568290.3,XM_016913011.2,XM_026441620.1,XM_016913010.2	-0.427226	0.743691	4.62996	4.10212	0.000773415	0.0338418	-0.494265	NO	NO	0	0	0	0	0	0	0	0	0	0	0	0	0
GB45973	410638	Ddc	dopa decarboxylase	XM_394115.7	-0.600727	0.659422	6.69872	4.10068	0.000775791	0.0338418	-0.548048	NO	NO	FBgn0000075	alpha methyl dopa-resistant(amd)	Drosophila melanogaster	Amino acid transport and metabolism,	GO:0006082~organic acid metabolic process,GO:0006520~cellular amino acid metabolic process,GO:0006584~catecholamine metabolic process,GO:0009712~catechol-containing compound metabolic process,GO:0018958~phenol-containing compound metabolic process,GO:0019752~carboxylic acid metabolic process,GO:0040003~chitin-based cuticle development,GO:0042335~cuticle development,GO:0043436~oxoacid metabolic pr…	0	GO:0004058~aromatic-L-amino-acid decarboxylase activity,GO:0005198~structural molecule activity,GO:0016830~carbon-carbon lyase activity,GO:0016831~carboxy-lyase activity,GO:0019239~deaminase activity,GO:0030170~pyridoxal phosphate binding,GO:0042302~structural constituent of cuticle,GO:0043167~ion binding,GO:0043168~anion binding,GO:0048037~cofactor binding,	IPR002129:Pyridoxal phosphate-dependent decarboxylase,IPR010977:Aromatic-L-amino-acid decarboxylase,IPR015421:Pyridoxal phosphate-dependent transferase, major region, subdomain 1,IPR015422:Pyridoxal phosphate-dependent transferase, major region, subdomain 2,IPR015424:Pyridoxal phosphate-dependent transferase,IPR021115:Pyridoxal-phosphate binding site,	0	0	0	Catecholamine metabolism,Complete proteome,Cuticle,Decarboxylase,Lyase,Pyridoxal phosphate,Reference proteome,	chain:Alpha-methyldopa hypersensitive protein,modified residue,sequence conflict,
GB49126	410970	RabGAP6	Rab GTPase activating protein 6	XM_394446.7	0.533118	1.44705	5.82365	-4.09477	0.000785672	0.0338684	-0.577961	NO	NO	FBgn0262740	Ecotropic viral integration site 5 ortholog (H. sapiens)(Evi5)	Drosophila melanogaster	Cell division and chromosome partitioning,	GO:0000003~reproduction,GO:0001667~ameboidal-type cell migration,GO:0002064~epithelial cell development,GO:0002065~columnar/cuboidal epithelial cell differentiation,GO:0002066~columnar/cuboidal epithelial cell development,GO:0003006~developmental process involved in reproduction,GO:0006886~intracellular protein transport,GO:0006928~movement of cell or subcellular component,GO:0007276~gamete gener…	GO:0005768~endosome,GO:0005773~vacuole,GO:0005794~Golgi apparatus,	GO:0005096~GTPase activator activity,GO:0008047~enzyme activator activity,GO:0017016~Ras GTPase binding,GO:0017137~Rab GTPase binding,GO:0019899~enzyme binding,GO:0030234~enzyme regulator activity,GO:0030695~GTPase regulator activity,GO:0031267~small GTPase binding,GO:0051020~GTPase binding,GO:0060589~nucleoside-triphosphatase regulator activity,GO:0098772~molecular function regulator,	IPR000195:Rab-GTPase-TBC domain,	0	0	SM00164:TBC,	Alternative splicing,Coiled coil,Complete proteome,Cytoplasm,Endosome,GTPase activation,Phosphoprotein,Reference proteome,	chain:TBC1 domain family member CG11727,domain:Rab-GAP TBC,modified residue,splice variant,
GB53185	552648	LOC552648	GPN-loop GTPase 3-like	XM_006561939.3	0.640949	1.55935	3.45944	-4.09292	0.000788789	0.0338684	-0.398901	NO	NO	FBgn0037478	CG2656 gene product from transcript CG2656-RA(CG2656)	Drosophila melanogaster	0	GO:0000902~cell morphogenesis,GO:0007399~nervous system development,GO:0022008~neurogenesis,GO:0030030~cell projection organization,GO:0030182~neuron differentiation,GO:0031175~neuron projection development,GO:0032989~cellular component morphogenesis,GO:0032990~cell part morphogenesis,GO:0048468~cell development,GO:0048666~neuron development,GO:0048699~generation of neurons,GO:0048812~neuron proj…	0	0	IPR004130:Uncharacterised protein family, ATP binding,IPR027417:P-loop containing nucleoside triphosphate hydrolase,	0	0	0	Complete proteome,Proteomics identification,Reference proteome,	0
GB42747	411476	LOC411476	la-related protein 4-like	XM_026442698.1,XM_026442697.1,XM_026442699.1,XM_026442695.1,XM_026442696.1,XR_003305302.1	0.346739	1.27168	5.92332	-4.08885	0.000795681	0.0339864	-0.592309	NO	NO	0	0	0	0	0	0	0	0	0	0	0	0	0
GB44798	410725	nahoda	nahoda protein	XM_006569615.3,XM_006569616.3,XM_006569613.3,XM_006569614.3,XR_411589.2	-0.521201	0.696792	6.25779	4.0812	0.000808816	0.0343684	-0.59978	NO	NO	FBgn0034797	CG12781 gene product from transcript CG12781-RC(nahoda)	Drosophila melanogaster	0	GO:0055114~oxidation-reduction process,	0	0	IPR000082:SEA domain,IPR000742:Epidermal growth factor-like domain,IPR000945:Dopamine-beta-monooxygenase,IPR005018:DOMON domain,IPR013032:EGF-like, conserved site,IPR013111:EGF, extracellular,	0	0	SM00664:DoH,	Complete proteome,Membrane,Proteomics identification,Reference proteome,Transmembrane,Transmembrane helix,	0
GB45851	410730	LOC410730	dnaJ homolog subfamily C member 22-like	XM_006568544.3	-0.546489	0.684684	5.49291	4.07467	0.000820211	0.0345187	-0.606387	NO	NO	FBgn0030805	wurst(wus)	Drosophila melanogaster	0	GO:0006897~endocytosis,GO:0007424~open tracheal system development,GO:0016192~vesicle-mediated transport,GO:0030198~extracellular matrix organization,GO:0035002~liquid clearance, open tracheal system,GO:0035150~regulation of tube size,GO:0035151~regulation of tube size, open tracheal system,GO:0035152~regulation of tube architecture, open tracheal system,GO:0035159~regulation of tube length, open…	GO:0005768~endosome,GO:0005769~early endosome,GO:0005773~vacuole,	0	IPR001623:DnaJ domain,IPR007829:TM2,	0	0	SM00271:DnaJ,	Complete proteome,Membrane,Reference proteome,Transmembrane,Transmembrane helix,	0
GB54089	412320	Tango9	transport and golgi organization 9	XM_006563067.2,XM_395781.7	0.289751	1.22243	6.29453	-4.07435	0.000820771	0.0345187	-0.620354	NO	NO	FBgn0260744	Transport and Golgi organization 9(Tango9)	Drosophila melanogaster	0	GO:0006839~mitochondrial transport,GO:0006915~apoptotic process,GO:0007005~mitochondrion organization,GO:0007006~mitochondrial membrane organization,GO:0008104~protein localization,GO:0008219~cell death,GO:0008283~cell proliferation,GO:0008284~positive regulation of cell proliferation,GO:0008637~apoptotic mitochondrial changes,GO:0009306~protein secretion,GO:0009966~regulation of signal transduct…	GO:0005739~mitochondrion,GO:0005794~Golgi apparatus,	0	IPR012404:Uncharacterised conserved protein UCP036436, nucleotide-sugar transporter-related,	0	PIRSF036436:permease related to nucleotide-sugar transporters,	0	Complete proteome,Membrane,Proteomics identification,Reference proteome,Transmembrane,Transmembrane helix,	0
	102656501	LOC102656501	putative uncharacterized zinc finger protein 814-like	XM_006567816.3	-0.332189	0.79433	5.83072	4.06872	0.000830735	0.0346103	-0.628581	NO	NO	FBgn0000289	combgap(cg)	Drosophila melanogaster	0	GO:0002009~morphogenesis of an epithelium,GO:0002165~instar larval or pupal development,GO:0007444~imaginal disc development,GO:0007472~wing disc morphogenesis,GO:0007476~imaginal disc-derived wing morphogenesis,GO:0007552~metamorphosis,GO:0007560~imaginal disc morphogenesis,GO:0009791~post-embryonic development,GO:0009886~post-embryonic morphogenesis,GO:0009887~organ morphogenesis,GO:0035107~app…	0	GO:0003676~nucleic acid binding,GO:0043167~ion binding,GO:0043169~cation binding,GO:0046872~metal ion binding,GO:0097159~organic cyclic compound binding,GO:1901363~heterocyclic compound binding,	IPR007087:Zinc finger, C2H2,IPR013087:Zinc finger C2H2-type/integrase DNA-binding domain,IPR015880:Zinc finger, C2H2-like,	0	0	SM00355:ZnF_C2H2,	Complete proteome,Proteomics identification,Reference proteome,	0
GB52189	413328	LOC413328	probable phospholipid-transporting ATPase ID-like	XM_016912711.2,XM_016912710.2,XM_016912715.2,XM_016912713.2,XM_016912712.2,XM_016912709.2,XM_006561244.3,XM_006561249.3,XM_026441450.1,XM_026441449.1,XM_006561251.3	0.808487	1.75137	4.60538	-4.06632	0.000835002	0.0346103	-0.551334	NO	NO	FBgn0030747	CG4301 gene product from transcript CG4301-RC(CG4301)	Drosophila melanogaster	0	GO:0006869~lipid transport,GO:0010876~lipid localization,GO:0015748~organophosphate ester transport,GO:0015914~phospholipid transport,GO:0033036~macromolecule localization,GO:0034204~lipid translocation,GO:0044802~single-organism membrane organization,GO:0045332~phospholipid translocation,GO:0061024~membrane organization,GO:0097035~regulation of membrane lipid distribution,	0	GO:0000166~nucleotide binding,GO:0000287~magnesium ion binding,GO:0001882~nucleoside binding,GO:0001883~purine nucleoside binding,GO:0004012~phospholipid-translocating ATPase activity,GO:0005319~lipid transporter activity,GO:0005524~ATP binding,GO:0005548~phospholipid transporter activity,GO:0016462~pyrophosphatase activity,GO:0016817~hydrolase activity, acting on acid anhydrides,GO:0016818~hydro…	IPR001757:Cation-transporting P-type ATPase,IPR006539:Phospholipid-transporting P-type ATPase, subfamily IV,IPR008250:P-type ATPase, A domain,IPR018303:P-type ATPase, phosphorylation site,IPR023214:HAD-like domain,IPR023299:P-type ATPase, cytoplasmic domain N,	0	0	0	ATP-binding,Complete proteome,Hydrolase,Magnesium,Membrane,Nucleotide-binding,Proteomics identification,Reference proteome,Transmembrane,Transmembrane helix,	0
GB50620	724326	LOC724326	peptidyl-prolyl cis-trans isomerase-like	XM_001119897.5	0.592493	1.50785	3.35315	-4.06598	0.00083561	0.0346103	-0.448758	NO	NO	FBgn0004432	Cyclophilin 1(Cyp1)	Drosophila melanogaster	0	GO:0000413~protein peptidyl-prolyl isomerization,GO:0002165~instar larval or pupal development,GO:0006457~protein folding,GO:0006464~cellular protein modification process,GO:0007431~salivary gland development,GO:0007435~salivary gland morphogenesis,GO:0007552~metamorphosis,GO:0008219~cell death,GO:0009791~post-embryonic development,GO:0009886~post-embryonic morphogenesis,GO:0009887~organ morphoge…	GO:0005829~cytosol,GO:0005875~microtubule associated complex,GO:0015630~microtubule cytoskeleton,	GO:0003755~peptidyl-prolyl cis-trans isomerase activity,GO:0016853~isomerase activity,GO:0016859~cis-trans isomerase activity,GO:0033218~amide binding,GO:0042277~peptide binding,	IPR002130:Cyclophilin-like peptidyl-prolyl cis-trans isomerase domain,IPR020892:Cyclophilin-type peptidyl-prolyl cis-trans isomerase, conserved site,IPR024936:Cyclophilin-type peptidyl-prolyl cis-trans isomerase,	0	0	0	Complete proteome,Cyclosporin,Cytoplasm,Direct protein sequencing,Isomerase,Phosphoprotein,Reference proteome,Rotamase,	chain:Peptidyl-prolyl cis-trans isomerase,domain:PPIase cyclophilin-type,modified residue,
GB45544	552484	LOC552484	uncharacterized LOC552484	XM_006557207.3,NM_001142436.1	0.311405	1.24092	5.89787	-4.0473	0.000869725	0.0354856	-0.678304	NO	NO	FBgn0034599	hinge1(hng1)	Drosophila melanogaster	0	0	0	GO:0003676~nucleic acid binding,GO:0003677~DNA binding,GO:0097159~organic cyclic compound binding,GO:1901363~heterocyclic compound binding,	IPR004210:BESS motif,IPR006578:MADF domain,	0	0	SM00595:MADF,	Complete proteome,Reference proteome,	0
GB52973	412897	dnr1	defense repressor 1	XM_026440437.1,XM_016911884.2	-0.358464	0.779994	7.0807	4.03623	0.000890598	0.0359065	-0.66546	NO	NO	FBgn0260866	defense repressor 1(dnr1)	Drosophila melanogaster	0	GO:0002009~morphogenesis of an epithelium,GO:0002165~instar larval or pupal development,GO:0002252~immune effector process,GO:0002440~production of molecular mediator of immune response,GO:0002682~regulation of immune system process,GO:0002683~negative regulation of immune system process,GO:0002697~regulation of immune effector process,GO:0002698~negative regulation of immune effector process,GO:…	0	GO:0004842~ubiquitin-protein transferase activity,GO:0008270~zinc ion binding,GO:0019787~ubiquitin-like protein transferase activity,GO:0043167~ion binding,GO:0043169~cation binding,GO:0046872~metal ion binding,GO:0046914~transition metal ion binding,	IPR000299:FERM domain,IPR001841:Zinc finger, RING-type,IPR011993:Pleckstrin homology-like domain,IPR013083:Zinc finger, RING/FYVE/PHD-type,IPR014352:FERM/acyl-CoA-binding protein, 3-helical bundle,IPR018979:FERM, N-terminal,IPR018980:FERM, C-terminal PH-like domain,IPR019748:FERM central domain,IPR019749:Band 4.1 domain,	0	0	SM00295:B41,SM01196:SM01196,	Coiled coil,Complete proteome,Reference proteome,	0
GB52618	412914	LOC412914	uncharacterized LOC412914	XM_006565545.3,XM_396366.7,XM_006565546.3	-0.476989	0.718476	7.26193	4.0352	0.000892567	0.0359065	-0.658598	NO	NO	FBgn0038744	CG4733 gene product from transcript CG4733-RD(CG4733)	Drosophila melanogaster	0	GO:0007267~cell-cell signaling,GO:0045165~cell fate commitment,GO:0045168~cell-cell signaling involved in cell fate commitment,GO:0046331~lateral inhibition,	0	GO:0005509~calcium ion binding,GO:0043167~ion binding,GO:0043169~cation binding,GO:0046872~metal ion binding,	IPR002048:EF-hand domain,IPR011992:EF-hand-like domain,IPR018247:EF-Hand 1, calcium-binding site,	dme03015:mRNA surveillance pathway,	0	0	Complete proteome,Reference proteome,	0
	100576504	LOC100576504	uncharacterized LOC100576504	XM_006567441.3,XM_006567440.3,XM_006567438.3,XM_016914087.2,XM_026443054.1	-0.745902	0.596295	2.95248	4.03488	0.000893175	0.0359065	-0.489939	NO	NO	FBgn0037487	CG14608 gene product from transcript CG14608-RC(CG14608)	Drosophila melanogaster	0	GO:0003008~system process,GO:0006022~aminoglycan metabolic process,GO:0006030~chitin metabolic process,GO:0006040~amino sugar metabolic process,GO:0007600~sensory perception,GO:0009266~response to temperature stimulus,GO:0009581~detection of external stimulus,GO:0009582~detection of abiotic stimulus,GO:0009605~response to external stimulus,GO:0009628~response to abiotic stimulus,GO:0016048~detect…	GO:0005576~extracellular region,	GO:0008061~chitin binding,GO:0097367~carbohydrate derivative binding,	IPR002557:Chitin binding domain,	0	0	SM00494:ChtBD2,	Complete proteome,Reference proteome,	0
GB40701	551765	LOC551765	uncharacterized LOC551765	XM_006562253.3	-0.627623	0.647242	7.07008	4.0315	0.000899678	0.0359915	-0.674149	NO	NO	FBgn0037796	CG12814 gene product from transcript CG12814-RC(CG12814)	Drosophila melanogaster	0	0	0	0	IPR001507:Zona pellucida domain,	0	0	SM00241:ZP,	Complete proteome,Membrane,Reference proteome,Signal,Transmembrane,Transmembrane helix,	0
	113219298	#N/A	#N/A	XM_026445732.1	1.09001	2.12875	3.12462	-4.02921	0.000904101	0.0359929	-0.502968	NO	NO	0	0	0	0	0	0	0	0	0	0	0	0	0
GB50551	100576625	LOC100576625	uncharacterized LOC100576625	XM_026445360.1	0.557682	1.4719	4.0331	-4.00802	0.000946101	0.0373027	-0.616843	NO	NO	0	0	0	0	0	0	0	0	0	0	0	0	0
GB51528	410092	LOC410092	DUOXA-like protein C06E1.3-like	XM_006560495.3	-0.64952	0.637492	5.73386	3.99961	0.000963319	0.0377999	-0.766989	NO	NO	FBgn0086711	moladietz(mol)	Drosophila melanogaster	0	GO:0003008~system process,GO:0006979~response to oxidative stress,GO:0007610~behavior,GO:0007611~learning or memory,GO:0007612~learning,GO:0007613~memory,GO:0007616~long-term memory,GO:0007635~chemosensory behavior,GO:0008104~protein localization,GO:0008105~asymmetric protein localization,GO:0008306~associative learning,GO:0008355~olfactory learning,GO:0015031~protein transport,GO:0033036~macromo…	GO:0005783~endoplasmic reticulum,GO:0005789~endoplasmic reticulum membrane,GO:0042175~nuclear outer membrane-endoplasmic reticulum membrane network,GO:0044432~endoplasmic reticulum part,GO:0045178~basal part of cell,	0	IPR018469:Dual oxidase maturation factor,	0	0	0	Complete proteome,Membrane,Reference proteome,Transmembrane,Transmembrane helix,	0
GB55614	724776	LOC724776	uncharacterized LOC724776	XM_026446498.1,XM_016910984.2	-0.85676	0.552191	3.36126	3.98999	0.000983398	0.038404	-0.601693	NO	NO	0	0	0	0	0	0	0	0	0	0	0	0	0
	100578035	LOC100578035	sphingolipid delta(4)-desaturase DES1-like	XM_026445748.1,XM_026445749.1	0.531693	1.44562	4.50262	-3.97803	0.00100896	0.0391833	-0.732654	NO	NO	FBgn0001941	infertile crescent(ifc)	Drosophila melanogaster	0	GO:0000003~reproduction,GO:0000226~microtubule cytoskeleton organization,GO:0000280~nuclear division,GO:0001894~tissue homeostasis,GO:0001895~retina homeostasis,GO:0006629~lipid metabolic process,GO:0006643~membrane lipid metabolic process,GO:0006665~sphingolipid metabolic process,GO:0006672~ceramide metabolic process,GO:0007010~cytoskeleton organization,GO:0007017~microtubule-based process,GO:00…	GO:0005739~mitochondrion,GO:0016006~Nebenkern,GO:0070938~contractile ring,	GO:0004768~stearoyl-CoA 9-desaturase activity,GO:0016215~acyl-CoA desaturase activity,GO:0016705~oxidoreductase activity, acting on paired donors, with incorporation or reduction of molecular oxygen,GO:0016717~oxidoreductase activity, acting on paired donors, with oxidation of a pair of donors resulting in the reduction of molecular oxygen to two molecules of water,GO:0042284~sphingolipid delta-4…	IPR005804:Fatty acid desaturase, type 1,IPR011388:Sphingolipid delta4-desaturase,IPR013866:Sphingolipid delta4-desaturase, N-terminal,	dme00600:Sphingolipid metabolism,dme01100:Metabolic pathways,	PIRSF017228:sphingolipid Delta-4 desaturase,	SM01269:SM01269,	Complete proteome,Membrane,Oxidoreductase,Proteomics identification,Reference proteome,Transmembrane,Transmembrane helix,	0
GB49527	725793	zw10	centromere/kinetochore protein zw10	XM_001121600.4	0.301447	1.23238	5.61723	-3.9762	0.00101291	0.0391833	-0.821735	NO	NO	FBgn0004643	Zeste-white 10(Zw10)	Drosophila melanogaster	0	GO:0000003~reproduction,GO:0000070~mitotic sister chromatid segregation,GO:0000075~cell cycle checkpoint,GO:0000278~mitotic cell cycle,GO:0000280~nuclear division,GO:0000819~sister chromatid segregation,GO:0000910~cytokinesis,GO:0006888~ER to Golgi vesicle-mediated transport,GO:0007030~Golgi organization,GO:0007049~cell cycle,GO:0007059~chromosome segregation,GO:0007060~male meiosis chromosome se…	GO:0000775~chromosome, centromeric region,GO:0000776~kinetochore,GO:0000777~condensed chromosome kinetochore,GO:0000779~condensed chromosome, centromeric region,GO:0000793~condensed chromosome,GO:0000940~condensed chromosome outer kinetochore,GO:0005694~chromosome,GO:0005783~endoplasmic reticulum,GO:0005794~Golgi apparatus,GO:0005795~Golgi stack,GO:0005819~spindle,GO:0005828~kinetochore microtubu…	GO:0017016~Ras GTPase binding,GO:0017137~Rab GTPase binding,GO:0019899~enzyme binding,GO:0031267~small GTPase binding,GO:0051020~GTPase binding,	IPR009361:RZZ complex, subunit Zw10,	0	0	0	Cell cycle,Cell division,Centromere,Chromosome,Complete proteome,Cytoplasm,Cytoskeleton,Golgi apparatus,Kinetochore,Meiosis,Mitosis,Nucleus,Reference proteome,	chain:Centromere/kinetochore protein zw10,sequence conflict,
GB43876	726165	LOC726165	uncharacterized LOC726165	XM_026442307.1,XM_026442306.1,XM_026442305.1	-0.481441	0.716262	7.24852	3.97003	0.0010264	0.0392851	-0.795111	NO	NO	FBgn0031086	forkhead domain 19B(fd19B)	Drosophila melanogaster	0	GO:0006351~transcription, DNA-templated,GO:0006355~regulation of transcription, DNA-templated,GO:0007399~nervous system development,GO:0010467~gene expression,GO:0010468~regulation of gene expression,GO:0010556~regulation of macromolecule biosynthetic process,GO:0016070~RNA metabolic process,GO:0018130~heterocycle biosynthetic process,GO:0019219~regulation of nucleobase-containing compound metabo…	0	GO:0000981~RNA polymerase II transcription factor activity, sequence-specific DNA binding,GO:0001071~nucleic acid binding transcription factor activity,GO:0003676~nucleic acid binding,GO:0003677~DNA binding,GO:0003700~transcription factor activity, sequence-specific DNA binding,GO:0043565~sequence-specific DNA binding,GO:0097159~organic cyclic compound binding,GO:1901363~heterocyclic compound bin…	IPR001766:Transcription factor, fork head,IPR011991:Winged helix-turn-helix DNA-binding domain,	0	0	SM00339:FH,	Complete proteome,DNA-binding,Nucleus,Reference proteome,Transcription,	0
GB55521	410792	LOC410792	Rab GTPase activating protein	XM_016918066.2,XM_394268.7,XM_006568739.3,XM_016918065.2	-0.370888	0.773306	7.1775	3.96839	0.00103003	0.0392851	-0.801559	NO	NO	FBgn0038855	CG5745 gene product from transcript CG5745-RA(CG5745)	Drosophila melanogaster	0	GO:0006886~intracellular protein transport,GO:0006897~endocytosis,GO:0006909~phagocytosis,GO:0008104~protein localization,GO:0015031~protein transport,GO:0016192~vesicle-mediated transport,GO:0031338~regulation of vesicle fusion,GO:0033036~macromolecule localization,GO:0033043~regulation of organelle organization,GO:0034613~cellular protein localization,GO:0043085~positive regulation of catalytic…	0	GO:0005096~GTPase activator activity,GO:0008047~enzyme activator activity,GO:0017016~Ras GTPase binding,GO:0017137~Rab GTPase binding,GO:0019899~enzyme binding,GO:0030234~enzyme regulator activity,GO:0030695~GTPase regulator activity,GO:0031267~small GTPase binding,GO:0051020~GTPase binding,GO:0060589~nucleoside-triphosphatase regulator activity,GO:0098772~molecular function regulator,	IPR000195:Rab-GTPase-TBC domain,	0	0	SM00164:TBC,	Complete proteome,Reference proteome,	0
GB51697	406117	HEX70b	hexamerin 70b	NM_001011600.1	0.649994	1.56916	6.70433	-3.96305	0.00104189	0.0392851	-0.840286	NO	NO	FBgn0002564	Larval serum protein 1 gamma(Lsp1gamma)	Drosophila melanogaster	0	0	GO:0005576~extracellular region,GO:0005615~extracellular space,GO:0005616~larval serum protein complex,GO:0005811~lipid particle,GO:0044421~extracellular region part,	GO:0045735~nutrient reservoir activity,	IPR000896:Hemocyanin/hexamerin middle domain,IPR005203:Hemocyanin, C-terminal,IPR005204:Hemocyanin, N-terminal,IPR008922:Uncharacterised domain, di-copper centre,IPR013788:Hemocyanin/hexamerin,IPR014756:Immunoglobulin E-set,	0	0	0	Complete proteome,Glycoprotein,Reference proteome,Secreted,Signal,Storage protein,	chain:Larval serum protein 1 gamma chain,glycosylation site:N-linked (GlcNAc...),sequence conflict,signal peptide,
	102656661	#N/A	#N/A	#N/A	-0.518329	0.69818	5.12804	3.96243	0.00104329	0.0392851	-0.82111	NO	NO	FBgn0285879	0	0	0	0	0	0	0	0	0	0	0	0
GB46250	727239	LOC727239	uncharacterized LOC727239	XM_026441842.1	0.84734	1.79918	5.51967	-3.9622	0.0010438	0.0392851	-0.844167	NO	NO	0	0	0	0	0	0	0	0	0	0	0	0	0
GB44155	725434	#N/A	#N/A	#N/A	-0.684286	0.622314	3.65502	3.95745	0.00105449	0.0392851	-0.681412	NO	NO	FBgn0039728	CG7896 gene product from transcript CG7896-RA(CG7896)	Drosophila melanogaster	Function unknown,	GO:0002218~activation of innate immune response,GO:0002221~pattern recognition receptor signaling pathway,GO:0002224~toll-like receptor signaling pathway,GO:0002253~activation of immune response,GO:0002682~regulation of immune system process,GO:0002684~positive regulation of immune system process,GO:0002757~immune response-activating signal transduction,GO:0002758~innate immune response-activatin…	GO:0005887~integral component of plasma membrane,GO:0031226~intrinsic component of plasma membrane,	GO:0004872~receptor activity,GO:0060089~molecular transducer activity,	IPR000483:Cysteine-rich flanking region, C-terminal,IPR001611:Leucine-rich repeat,IPR003591:Leucine-rich repeat, typical subtype,	0	0	SM00082:LRRCT,SM00369:LRR_TYP,	Complete proteome,Leucine-rich repeat,Membrane,Reference proteome,Repeat,Signal,Transmembrane,Transmembrane helix,	0
GB52840	413568	#N/A	#N/A	#N/A	-1.0541	0.481596	2.63328	3.95369	0.00106303	0.0392851	-0.642202	NO	NO	FBgn0264339	CG43795 gene product from transcript CG43795-RA(CG43795)	Drosophila melanogaster	0	GO:0007186~G-protein coupled receptor signaling pathway,	0	GO:0004871~signal transducer activity,GO:0004872~receptor activity,GO:0004888~transmembrane signaling receptor activity,GO:0004930~G-protein coupled receptor activity,GO:0004965~G-protein coupled GABA receptor activity,GO:0016917~GABA receptor activity,GO:0038023~signaling receptor activity,GO:0060089~molecular transducer activity,GO:0099600~transmembrane receptor activity,	IPR000337:GPCR, family 3,IPR002455:GPCR, family 3, gamma-aminobutyric acid receptor, type B,IPR017978:GPCR, family 3, C-terminal,	0	0	0	Complete proteome,Membrane,Reference proteome,Signal,Transmembrane,Transmembrane helix,	0
GB40028	725348	spel1	DNA mismatch repair protein spellchecker 1	XM_006571112.3	0.507216	1.42131	5.26187	-3.9517	0.00106757	0.0392851	-0.854656	NO	NO	FBgn0036486	CG7003 gene product from transcript CG7003-RA(Msh6)	Drosophila melanogaster	DNA replication, recombination, and repair,	GO:0000003~reproduction,GO:0000018~regulation of DNA recombination,GO:0000280~nuclear division,GO:0000710~meiotic mismatch repair,GO:0006259~DNA metabolic process,GO:0006281~DNA repair,GO:0006298~mismatch repair,GO:0006310~DNA recombination,GO:0006974~cellular response to DNA damage stimulus,GO:0007049~cell cycle,GO:0007126~meiotic nuclear division,GO:0007127~meiosis I,GO:0007131~reciprocal meiot…	GO:0000228~nuclear chromosome,GO:0005694~chromosome,GO:0032300~mismatch repair complex,GO:0032301~MutSalpha complex,GO:1990391~DNA repair complex,	GO:0000166~nucleotide binding,GO:0000217~DNA secondary structure binding,GO:0000400~four-way junction DNA binding,GO:0001882~nucleoside binding,GO:0001883~purine nucleoside binding,GO:0003676~nucleic acid binding,GO:0003677~DNA binding,GO:0003684~damaged DNA binding,GO:0003690~double-stranded DNA binding,GO:0005524~ATP binding,GO:0017076~purine nucleotide binding,GO:0030554~adenyl nucleotide bind…	IPR000432:DNA mismatch repair protein MutS, C-terminal,IPR007695:DNA mismatch repair protein MutS-like, N-terminal,IPR007696:DNA mismatch repair protein MutS, core,IPR007860:DNA mismatch repair protein MutS, connector domain,IPR007861:DNA mismatch repair protein MutS, clamp,IPR016151:DNA mismatch repair protein MutS, N-terminal,IPR027417:P-loop containing nucleoside triphosphate hydrolase,	dme03430:Mismatch repair,	0	SM00533:MUTSd,SM00534:MUTSac,	ATP-binding,Complete proteome,DNA damage,DNA repair,DNA-binding,Nucleotide-binding,Phosphoprotein,Reference proteome,	chain:Probable DNA mismatch repair protein Msh6,modified residue,nucleotide phosphate-binding region:ATP,
GB45054	410320	LOC410320	whirlin-like	XM_006566325.3,XM_006566324.3,XM_006566323.3,XM_026443622.1,XM_016914870.2,XM_016914867.2,XM_016914869.2,XM_006566322.3	-0.740278	0.598624	7.40167	3.95151	0.00106801	0.0392851	-0.821701	NO	NO	FBgn0264006	dyschronic(dysc)	Drosophila melanogaster	0	GO:0000902~cell morphogenesis,GO:0000904~cell morphogenesis involved in differentiation,GO:0001654~eye development,GO:0001745~compound eye morphogenesis,GO:0001751~compound eye photoreceptor cell differentiation,GO:0001754~eye photoreceptor cell differentiation,GO:0003008~system process,GO:0006811~ion transport,GO:0006928~movement of cell or subcellular component,GO:0006935~chemotaxis,GO:0007267~…	GO:0045202~synapse,	0	IPR001478:PDZ domain,	0	0	SM00228:PDZ,	Complete proteome,Reference proteome,	0
GB43480	551997	Cpsf160	cleavage and polyadenylation specificity factor 160	XM_624379.6,XR_408229.3	-0.357862	0.78032	5.40896	3.95142	0.00106823	0.0392851	-0.862068	NO	NO	FBgn0024698	Cleavage and polyadenylation specificity factor 160(Cpsf160)	Drosophila melanogaster	RNA processing and modification,	GO:0006378~mRNA polyadenylation,GO:0006379~mRNA cleavage,GO:0006396~RNA processing,GO:0006397~mRNA processing,GO:0007399~nervous system development,GO:0010467~gene expression,GO:0016070~RNA metabolic process,GO:0016071~mRNA metabolic process,GO:0022008~neurogenesis,GO:0031123~RNA 3'-end processing,GO:0031124~mRNA 3'-end processing,GO:0043631~RNA polyadenylation,GO:0090305~nucleic acid phosphodies…	GO:0005654~nucleoplasm,GO:0005847~mRNA cleavage and polyadenylation specificity factor complex,GO:0005849~mRNA cleavage factor complex,GO:0044451~nucleoplasm part,	GO:0003676~nucleic acid binding,GO:0003723~RNA binding,GO:0003729~mRNA binding,GO:0003730~mRNA 3'-UTR binding,GO:0008092~cytoskeletal protein binding,GO:0017022~myosin binding,GO:0044822~poly(A) RNA binding,GO:0097159~organic cyclic compound binding,GO:1901363~heterocyclic compound binding,	IPR004871:Cleavage/polyadenylation specificity factor, A subunit, C-terminal,	dme03015:mRNA surveillance pathway,	0	0	Alternative splicing,Complete proteome,mRNA processing,Nucleus,Reference proteome,RNA-binding,	chain:Cleavage and polyadenylation specificity factor subunit 1,sequence conflict,splice variant,
GB52791	552640	LOC552640	ammonium transporter 1-like	XM_006564809.3,XM_006564811.3,XM_006564807.3,NM_001077815.1	-1.2903	0.408865	1.26187	3.94655	0.00107946	0.0395206	-0.772032	NO	NO	FBgn0038309	Ammonium transporter(Amt)	Drosophila melanogaster	0	GO:0003008~system process,GO:0006811~ion transport,GO:0006812~cation transport,GO:0007600~sensory perception,GO:0007606~sensory perception of chemical stimulus,GO:0007608~sensory perception of smell,GO:0009593~detection of chemical stimulus,GO:0010035~response to inorganic substance,GO:0015695~organic cation transport,GO:0015696~ammonium transport,GO:0019740~nitrogen utilization,GO:0034220~ion tr…	GO:0005887~integral component of plasma membrane,GO:0031226~intrinsic component of plasma membrane,	GO:0008324~cation transmembrane transporter activity,GO:0008519~ammonium transmembrane transporter activity,	IPR001905:Ammonium transporter,IPR024041:Ammonium transporter AmtB-like domain,	0	0	0	Ammonia transport,Complete proteome,Membrane,Reference proteome,Transmembrane,Transmembrane helix,Transport,	0
	107964221	#N/A	#N/A	XR_001702581.2	-0.511957	0.701271	5.96867	3.94095	0.00109251	0.0398207	-0.892601	NO	NO	0	0	0	0	0	0	0	0	0	0	0	0	0
GB46510	552095	#N/A	#N/A	#N/A	0.45181	1.36775	4.08794	-3.9376	0.00110038	0.0399108	-0.774936	NO	NO	FBgn0010247	Poly-(ADP-ribose) polymerase(Parp)	Drosophila melanogaster	0	GO:0000003~reproduction,GO:0000902~cell morphogenesis,GO:0002009~morphogenesis of an epithelium,GO:0002064~epithelial cell development,GO:0002065~columnar/cuboidal epithelial cell differentiation,GO:0002066~columnar/cuboidal epithelial cell development,GO:0002225~positive regulation of antimicrobial peptide production,GO:0002252~immune effector process,GO:0002440~production of molecular mediator …	GO:0000228~nuclear chromosome,GO:0000785~chromatin,GO:0000790~nuclear chromatin,GO:0000791~euchromatin,GO:0005654~nucleoplasm,GO:0005694~chromosome,GO:0005700~polytene chromosome,GO:0005703~polytene chromosome puff,GO:0005719~nuclear euchromatin,GO:0005730~nucleolus,GO:0015030~Cajal body,GO:0016604~nuclear body,GO:0035363~histone locus body,GO:0044427~chromosomal part,GO:0044451~nucleoplasm part,…	GO:0000166~nucleotide binding,GO:0003676~nucleic acid binding,GO:0003677~DNA binding,GO:0003909~DNA ligase activity,GO:0003910~DNA ligase (ATP) activity,GO:0003950~NAD+ ADP-ribosyltransferase activity,GO:0008270~zinc ion binding,GO:0016757~transferase activity, transferring glycosyl groups,GO:0016763~transferase activity, transferring pentosyl groups,GO:0016874~ligase activity,GO:0016886~ligase a…	IPR001357:BRCT domain,IPR001510:Zinc finger, PARP-type,IPR004102:Poly(ADP-ribose) polymerase, regulatory domain,IPR008288:NAD+ ADP-ribosyltransferase,IPR008893:WGR domain,IPR012317:Poly(ADP-ribose) polymerase, catalytic domain,IPR012982:PADR1,	dme03410:Base excision repair,	PIRSF000489:poly(ADP-ribose) polymerase,	SM00292:BRCT,SM00773:WGR,SM01335:SM01335,SM01336:SM01336,	ADP-ribosylation,Alternative splicing,Chromatin regulator,Complete proteome,DNA-binding,Glycosyltransferase,Metal-binding,NAD,Nucleus,Reference proteome,Repeat,Transferase,Zinc,Zinc-finger,	chain:Poly [ADP-ribose] polymerase,domain:BRCT,domain:PARP alpha-helical,domain:PARP catalytic,region of interest:Automodification domain,short sequence motif:Nuclear localization signal,splice variant,zinc finger region:PARP-type 1,zinc finger region:PARP-type 2,
GB44570	552430	Neurochondrin	neurochondrin homolog	XM_016912262.2	-0.395303	0.76033	4.07987	3.93176	0.00111425	0.0399108	-0.782707	NO	NO	0	0	0	0	0	0	0	0	0	0	0	0	0
GB53407	100578345	LOC100578345	uncharacterized LOC100578345	XM_026442744.1,XM_026442743.1,XM_003250979.4,XR_003305317.1,XM_026442745.1	-0.825146	0.564425	1.52375	3.93108	0.00111588	0.0399108	-0.750578	NO	NO	0	0	0	0	0	0	0	0	0	0	0	0	0
GB53345	100578770	#N/A	#N/A	#N/A	-0.425616	0.744521	4.70986	3.9263	0.0011274	0.0399108	-0.859254	NO	NO	0	0	0	0	0	0	0	0	0	0	0	0	0
GB53562	408874	#N/A	#N/A	#N/A	-0.363476	0.777289	6.18745	3.92628	0.00112745	0.0399108	-0.924347	NO	NO	FBgn0085412	CG34383 gene product from transcript CG34383-RJ(CG34383)	Drosophila melanogaster	0	GO:0003008~system process,GO:0007600~sensory perception,GO:0019233~sensory perception of pain,GO:0050877~neurological system process,	0	0	IPR001849:Pleckstrin homology domain,IPR011993:Pleckstrin homology-like domain,	0	0	SM00233:PH,	Coiled coil,Complete proteome,Reference proteome,	0
GB44319	411541	LOC411541	glycerate kinase-like	XM_003251169.3	0.315596	1.24453	5.09663	-3.923	0.0011354	0.0399108	-0.90571	NO	NO	FBgn0031428	CG9886 gene product from transcript CG9886-RB(CG9886)	Drosophila melanogaster	0	GO:0006464~cellular protein modification process,GO:0006468~protein phosphorylation,GO:0006793~phosphorus metabolic process,GO:0006796~phosphate-containing compound metabolic process,GO:0016310~phosphorylation,GO:0036211~protein modification process,	0	GO:0000166~nucleotide binding,GO:0001882~nucleoside binding,GO:0001883~purine nucleoside binding,GO:0005524~ATP binding,GO:0008887~glycerate kinase activity,GO:0016301~kinase activity,GO:0016773~phosphotransferase activity, alcohol group as acceptor,GO:0017076~purine nucleotide binding,GO:0030554~adenyl nucleotide binding,GO:0032549~ribonucleoside binding,GO:0032550~purine ribonucleoside binding,…	IPR007835:MOFRL domain,IPR025286:Domain of unknown function DUF4147,	0	0	0	ATP-binding,Complete proteome,Cytoplasm,Kinase,Nucleotide-binding,Reference proteome,Transferase,	chain:Glycerate kinase,
	102655779	LOC102655779	uncharacterized LOC102655779	XR_001702685.2,XR_001702684.2,XR_001702687.2,XR_001702688.1	-0.628263	0.646955	2.79012	3.92162	0.00113878	0.0399108	-0.705515	NO	NO	0	0	0	0	0	0	0	0	0	0	0	0	0
GB50824	725008	LOC725008	protein trapped in endoderm-1-like	XM_006561130.3,XM_006561132.3,XM_001120910.5,XM_006561131.3	-1.9797	0.253542	0.884051	3.91337	0.00115912	0.0403892	-0.88146	NO	NO	FBgn0025631	CG4322 gene product from transcript CG4322-RD(moody)	Drosophila melanogaster	0	GO:0007010~cytoskeleton organization,GO:0007043~cell-cell junction assembly,GO:0007166~cell surface receptor signaling pathway,GO:0007186~G-protein coupled receptor signaling pathway,GO:0007272~ensheathment of neurons,GO:0007399~nervous system development,GO:0007417~central nervous system development,GO:0007419~ventral cord development,GO:0007610~behavior,GO:0008366~axon ensheathment,GO:0009719~r…	GO:0005887~integral component of plasma membrane,GO:0005911~cell-cell junction,GO:0005918~septate junction,GO:0005919~pleated septate junction,GO:0030054~cell junction,GO:0031226~intrinsic component of plasma membrane,GO:0043296~apical junction complex,GO:0070160~occluding junction,	GO:0004871~signal transducer activity,GO:0004872~receptor activity,GO:0004888~transmembrane signaling receptor activity,GO:0004930~G-protein coupled receptor activity,GO:0038023~signaling receptor activity,GO:0060089~molecular transducer activity,GO:0099600~transmembrane receptor activity,	IPR000276:G protein-coupled receptor, rhodopsin-like,IPR017452:GPCR, rhodopsin-like, 7TM,	0	0	SM01381:SM01381,	Alternative splicing,Cell membrane,Complete proteome,Disulfide bond,G-protein coupled receptor,Membrane,Receptor,Reference proteome,Transducer,Transmembrane,Transmembrane helix,	chain:G-protein coupled receptor moody,compositionally biased region:Pro-rich,disulfide bond,sequence conflict,splice variant,topological domain:Cytoplasmic,topological domain:Extracellular,transmembrane region,
GB42693	411833	La	La autoantigen-like	XM_395300.7	0.866926	1.82377	6.24282	-3.90982	0.00116801	0.0403892	-0.961944	NO	NO	FBgn0011638	La autoantigen-like(La)	Drosophila melanogaster	Posttranslational modification, protein turnover, chaperones / Translation, ribosomal structure and biogenesis,	GO:0006396~RNA processing,GO:0010467~gene expression,GO:0016070~RNA metabolic process,	GO:0030529~intracellular ribonucleoprotein complex,GO:1990904~ribonucleoprotein complex,	GO:0000166~nucleotide binding,GO:0003676~nucleic acid binding,GO:0003677~DNA binding,GO:0003723~RNA binding,GO:0003729~mRNA binding,GO:0008097~5S rRNA binding,GO:0008098~5S rRNA primary transcript binding,GO:0019843~rRNA binding,GO:0036094~small molecule binding,GO:0044822~poly(A) RNA binding,GO:0097159~organic cyclic compound binding,GO:1901265~nucleoside phosphate binding,GO:1901363~heterocycli…	IPR000504:RNA recognition motif domain,IPR002344:Lupus La protein,IPR006630:RNA-binding protein Lupus La,IPR011991:Winged helix-turn-helix DNA-binding domain,IPR012677:Nucleotide-binding, alpha-beta plait,IPR014886:RNA-binding motif,	0	0	SM00360:RRM,SM00715:LA,	Coiled coil,Complete proteome,DNA-binding,Nucleus,Phosphoprotein,Reference proteome,RNA-binding,	chain:La protein homolog,domain:HTH La-type RNA-binding,domain:RRM,modified residue,sequence conflict,
	100576841	LOC100576841	uncharacterized LOC100576841	XR_001703751.2	0.559986	1.47425	10.2543	-3.90914	0.00116969	0.0403892	-0.781189	NO	NO	0	0	0	0	0	0	0	0	0	0	0	0	0
GB52101	412570	#N/A	#N/A	#N/A	-0.845997	0.556326	2.82373	3.90742	0.00117403	0.0403892	-0.733154	NO	NO	FBgn0035610	Leucokinin receptor(Lkr)	Drosophila melanogaster	0	GO:0006873~cellular ion homeostasis,GO:0006874~cellular calcium ion homeostasis,GO:0006875~cellular metal ion homeostasis,GO:0007186~G-protein coupled receptor signaling pathway,GO:0007204~positive regulation of cytosolic calcium ion concentration,GO:0007610~behavior,GO:0007631~feeding behavior,GO:0019725~cellular homeostasis,GO:0030003~cellular cation homeostasis,GO:0042592~homeostatic process,G…	GO:0016323~basolateral plasma membrane,GO:0098590~plasma membrane region,	GO:0001653~peptide receptor activity,GO:0004871~signal transducer activity,GO:0004872~receptor activity,GO:0004888~transmembrane signaling receptor activity,GO:0004930~G-protein coupled receptor activity,GO:0004983~neuropeptide Y receptor activity,GO:0008188~neuropeptide receptor activity,GO:0008528~G-protein coupled peptide receptor activity,GO:0038023~signaling receptor activity,GO:0042071~leuc…	IPR000276:G protein-coupled receptor, rhodopsin-like,IPR000611:Neuropeptide Y receptor family,IPR017452:GPCR, rhodopsin-like, 7TM,	0	0	SM01381:SM01381,	Complete proteome,G-protein coupled receptor,Membrane,Receptor,Reference proteome,Transducer,Transmembrane,Transmembrane helix,	0
GB40089	408430	Ca-beta	Ca2+-channel-protein-beta-subunit	XM_026444580.1,XM_026444578.1,XM_026444588.1,XM_026444589.1,XM_026444583.1,XM_026444581.1,XM_026444582.1,XM_026444584.1,XM_026444585.1,XM_026444586.1,XM_026444587.1,XM_026444579.1,XM_026444590.1,XM_026444591.1,XM_026444593.1,XM_026444592.1,XM_026444594.1,XM_026444595.1	-0.467711	0.723111	5.49013	3.90283	0.00118566	0.0403892	-0.961929	NO	NO	0	0	0	0	0	0	0	0	0	0	0	0	0
GB41758	551950	LOC551950	G protein beta subunit 1	XM_624332.6	-0.757888	0.591361	1.50256	3.90271	0.00118596	0.0403892	-0.827242	NO	NO	0	0	0	0	0	0	0	0	0	0	0	0	0
GB43487	550962	LOC550962	exonuclease 1-like	XM_026439105.1	0.70302	1.62791	2.26492	-3.90234	0.0011869	0.0403892	-0.746286	NO	NO	FBgn0015553	tosca(tos)	Drosophila melanogaster	0	GO:0006259~DNA metabolic process,GO:0006281~DNA repair,GO:0006298~mismatch repair,GO:0006310~DNA recombination,GO:0006974~cellular response to DNA damage stimulus,GO:0033554~cellular response to stress,	0	GO:0003676~nucleic acid binding,GO:0003677~DNA binding,GO:0004518~nuclease activity,GO:0004519~endonuclease activity,GO:0004520~endodeoxyribonuclease activity,GO:0004527~exonuclease activity,GO:0004529~exodeoxyribonuclease activity,GO:0004536~deoxyribonuclease activity,GO:0008297~single-stranded DNA exodeoxyribonuclease activity,GO:0008309~double-stranded DNA exodeoxyribonuclease activity,GO:0008…	IPR006084:XPG/Rad2 endonuclease,IPR006085:XPG N-terminal,IPR006086:XPG-I domain,IPR008918:Helix-hairpin-helix motif, class 2,IPR019974:XPG conserved site,IPR020045:5'-3' exonuclease, C-terminal domain,	dme03430:Mismatch repair,	0	SM00279:HhH2,SM00484:XPGI,SM00485:XPGN,	Complete proteome,DNA damage,DNA excision,DNA repair,DNA-binding,Endonuclease,Excision nuclease,Exonuclease,Hydrolase,Magnesium,Metal-binding,Nuclease,Nucleus,Phosphoprotein,Reference proteome,	chain:Exonuclease 1,metal ion-binding site:Magnesium 1,metal ion-binding site:Magnesium 2,modified residue,region of interest:I-domain,region of interest:N-domain,sequence conflict,
GB42656	552345	LOC552345	gamma-1-syntrophin-like	XM_016914082.2,XM_006561727.3,XM_006561726.3	0.409638	1.32835	3.9023	-3.89988	0.00119319	0.0404354	-0.826312	NO	NO	FBgn0034135	Syntrophin-like 2(Syn2)	Drosophila melanogaster	0	GO:0001654~eye development,GO:0001745~compound eye morphogenesis,GO:0001751~compound eye photoreceptor cell differentiation,GO:0001754~eye photoreceptor cell differentiation,GO:0007399~nervous system development,GO:0007416~synapse assembly,GO:0007423~sensory organ development,GO:0007528~neuromuscular junction development,GO:0008582~regulation of synaptic growth at neuromuscular junction,GO:000988…	GO:0016010~dystrophin-associated glycoprotein complex,GO:0016013~syntrophin complex,GO:0090665~glycoprotein complex,	GO:0005198~structural molecule activity,GO:0008092~cytoskeletal protein binding,GO:0008307~structural constituent of muscle,	IPR001478:PDZ domain,IPR011993:Pleckstrin homology-like domain,IPR015482:Syntrophin,	0	0	SM00228:PDZ,	Complete proteome,Reference proteome,	0
GB52671	551434	LOC551434	selenium-binding protein 1-like	XM_026445953.1,NM_001242579.1	0.577267	1.49202	6.89361	-3.88825	0.00122336	0.0410191	-0.990133	NO	NO	FBgn0038115	CG7966 gene product from transcript CG7966-RA(CG7966)	Drosophila melanogaster	0	0	0	GO:0008430~selenium binding,	IPR008826:Selenium-binding protein,IPR011042:Six-bladed beta-propeller, TolB-like,IPR015943:WD40/YVTN repeat-like-containing domain,	0	0	0	Complete proteome,Proteomics identification,Reference proteome,	0
GB49033	413878	gatA	glutamyl-tRNA amidotransferase subunit A	XM_397317.7	0.500859	1.41506	3.90221	-3.88573	0.00123	0.0410191	-0.853895	NO	NO	FBgn0260779	Glutamyl-tRNA(Gln) amidotransferase, subunit A(GatA)	Drosophila melanogaster	0	GO:0000003~reproduction,GO:0003006~developmental process involved in reproduction,GO:0006082~organic acid metabolic process,GO:0006399~tRNA metabolic process,GO:0006412~translation,GO:0006518~peptide metabolic process,GO:0006520~cellular amino acid metabolic process,GO:0007005~mitochondrion organization,GO:0007276~gamete generation,GO:0007281~germ cell development,GO:0007292~female gamete generat…	GO:0005739~mitochondrion,GO:0030956~glutamyl-tRNA(Gln) amidotransferase complex,	GO:0000166~nucleotide binding,GO:0001882~nucleoside binding,GO:0001883~purine nucleoside binding,GO:0004040~amidase activity,GO:0005524~ATP binding,GO:0016810~hydrolase activity, acting on carbon-nitrogen (but not peptide) bonds,GO:0016811~hydrolase activity, acting on carbon-nitrogen (but not peptide) bonds, in linear amides,GO:0016874~ligase activity,GO:0016879~ligase activity, forming carbon-n…	IPR000120:Amidase,IPR004412:Glutamyl-tRNA(Gln) amidotransferase A subunit,IPR023631:Amidase signature domain,	dme00970:Aminoacyl-tRNA biosynthesis,dme01100:Metabolic pathways,	0	0	ATP-binding,Complete proteome,Ligase,Mitochondrion,Nucleotide-binding,Protein biosynthesis,Reference proteome,	active site:Acyl-ester intermediate,active site:Charge relay system,chain:Glutamyl-tRNA(Gln) amidotransferase subunit A homolog,sequence conflict,
GB52528	100576886	LOC100576886	uncharacterized LOC100576886	XM_006572291.3,XM_026440589.1	0.814174	1.75829	2.62786	-3.88427	0.00123388	0.0410191	-0.774926	NO	NO	0	0	0	0	0	0	0	0	0	0	0	0	0
GB45391	551552	Dip-C	dipeptidase C	XM_026441217.1	-0.388285	0.764038	7.4282	3.88368	0.00123543	0.0410191	-0.962657	NO	NO	FBgn0031093	CG9581 gene product from transcript CG9581-RA(CG9581)	Drosophila melanogaster	0	0	0	GO:0004177~aminopeptidase activity,GO:0008233~peptidase activity,GO:0008238~exopeptidase activity,GO:0030145~manganese ion binding,GO:0043167~ion binding,GO:0043169~cation binding,GO:0046872~metal ion binding,GO:0046914~transition metal ion binding,GO:0070011~peptidase activity, acting on L-amino acid peptides,	IPR000994:Peptidase M24, structural domain,IPR001714:Peptidase M24, methionine aminopeptidase,IPR007865:Aminopeptidase P N-terminal domain,	0	0	SM01011:SM01011,	Aminopeptidase,Complete proteome,Hydrolase,Manganese,Metal-binding,Protease,Proteomics identification,Reference proteome,	0
GB50505	408536	#N/A	#N/A	#N/A	-0.693702	0.618265	7.23099	3.87976	0.00124588	0.0410468	-0.980069	NO	NO	FBgn0035076	CG10142 gene product from transcript CG10142-RA(Ance-5)	Drosophila melanogaster	0	GO:0003008~system process,GO:0006508~proteolysis,GO:0007600~sensory perception,GO:0019233~sensory perception of pain,GO:0050877~neurological system process,	0	GO:0004180~carboxypeptidase activity,GO:0008233~peptidase activity,GO:0008237~metallopeptidase activity,GO:0008238~exopeptidase activity,GO:0008241~peptidyl-dipeptidase activity,GO:0043167~ion binding,GO:0043169~cation binding,GO:0046872~metal ion binding,GO:0070011~peptidase activity, acting on L-amino acid peptides,	IPR001548:Peptidase M2, peptidyl-dipeptidase A,	0	0	0	Carboxypeptidase,Complete proteome,Glycoprotein,Hydrolase,Metal-binding,Metalloprotease,Protease,Reference proteome,Signal,Zinc,	0
GB53038	408775	LOC408775	heterogeneous nuclear ribonucleoprotein Q-like	XM_026440182.1,XM_026440185.1,XM_026440184.1,XM_006569353.3,XM_026440183.1,XM_016911675.2,XM_016911686.2,XM_016911687.2,XM_016911688.2,XM_016911679.2,XM_016911685.2,XM_016911678.2,XM_016911677.2,XM_016911676.2,XM_016911681.2,XM_016911683.2,XM_016911682.2,XM_016911680.2,XM_016911684.2,XR_003304532.1	0.743455	1.67418	7.21851	-3.87962	0.00124627	0.0410468	-0.989065	NO	NO	FBgn0038826	Syncrip(Syp)	Drosophila melanogaster	0	GO:0000003~reproduction,GO:0000375~RNA splicing, via transesterification reactions,GO:0000377~RNA splicing, via transesterification reactions with bulged adenosine as nucleophile,GO:0000398~mRNA splicing, via spliceosome,GO:0002064~epithelial cell development,GO:0002065~columnar/cuboidal epithelial cell differentiation,GO:0002066~columnar/cuboidal epithelial cell development,GO:0003002~regionaliz…	GO:0005681~spliceosomal complex,GO:0030529~intracellular ribonucleoprotein complex,GO:0031594~neuromuscular junction,GO:0035770~ribonucleoprotein granule,GO:0044456~synapse part,GO:0045202~synapse,GO:0071011~precatalytic spliceosome,GO:0098794~postsynapse,GO:0098975~postsynapse of neuromuscular junction,GO:1990904~ribonucleoprotein complex,	GO:0000166~nucleotide binding,GO:0003676~nucleic acid binding,GO:0003723~RNA binding,GO:0003729~mRNA binding,GO:0036094~small molecule binding,GO:0044822~poly(A) RNA binding,GO:0097159~organic cyclic compound binding,GO:1901265~nucleoside phosphate binding,GO:1901363~heterocyclic compound binding,	IPR000504:RNA recognition motif domain,IPR006535:HnRNP R/Q splicing factor,IPR012677:Nucleotide-binding, alpha-beta plait,	0	0	SM00360:RRM,	Complete proteome,Proteomics identification,Reference proteome,	0
GB42706	412770	LOC412770	transcription factor E2F2-like	XM_006561653.3,XM_006561651.3,XM_016914161.2,XM_006561652.3,XM_006561650.3	0.714267	1.64065	3.83034	-3.87398	0.00126145	0.0413805	-0.860473	NO	NO	FBgn0024371	E2F transcription factor 2(E2f2)	Drosophila melanogaster	0	GO:0000003~reproduction,GO:0000082~G1/S transition of mitotic cell cycle,GO:0000122~negative regulation of transcription from RNA polymerase II promoter,GO:0000278~mitotic cell cycle,GO:0003006~developmental process involved in reproduction,GO:0006259~DNA metabolic process,GO:0006260~DNA replication,GO:0006261~DNA-dependent DNA replication,GO:0006275~regulation of DNA replication,GO:0006351~trans…	GO:0000785~chromatin,GO:0005667~transcription factor complex,GO:0005694~chromosome,GO:0031523~Myb complex,GO:0035189~Rb-E2F complex,GO:0044427~chromosomal part,GO:0044798~nuclear transcription factor complex,GO:0090575~RNA polymerase II transcription factor complex,	GO:0000975~regulatory region DNA binding,GO:0000981~RNA polymerase II transcription factor activity, sequence-specific DNA binding,GO:0000982~transcription factor activity, RNA polymerase II core promoter proximal region sequence-specific binding,GO:0001012~RNA polymerase II regulatory region DNA binding,GO:0001067~regulatory region nucleic acid binding,GO:0001071~nucleic acid binding transcripti…	IPR003316:Transcription factor E2F/dimerisation partner (TDP),IPR011991:Winged helix-turn-helix DNA-binding domain,IPR015633:E2F Family,	0	0	SM01372:SM01372,	Complete proteome,DNA-binding,Nucleus,Proteomics identification,Reference proteome,Repressor,Transcription,Transcription regulation,	0
GB47749	100578696	LOC100578696	uncharacterized LOC100578696	XM_006558613.3,XM_016917798.2	0.462317	1.37775	5.67805	-3.86829	0.00127695	0.0416486	-1.04571	NO	NO	0	0	0	0	0	0	0	0	0	0	0	0	0
GB43216	413583	Exn	ephexin	XM_006570415.3,XM_006570414.3	-0.385581	0.765471	6.77646	3.86695	0.00128064	0.0416486	-1.03314	NO	NO	0	0	0	0	0	0	0	0	0	0	0	0	0
GB55587	408678	LOC408678	OTU domain-containing protein 7B-like	XM_397517.7,XM_006568837.3,XM_006568838.3,XM_006568839.3,XM_006568840.3	-0.391668	0.762248	7.02943	3.86435	0.0012878	0.0416486	-1.02438	NO	NO	FBgn0037734	trabid(trbd)	Drosophila melanogaster	0	GO:0006464~cellular protein modification process,GO:0006508~proteolysis,GO:0006511~ubiquitin-dependent protein catabolic process,GO:0006928~movement of cell or subcellular component,GO:0007010~cytoskeleton organization,GO:0007166~cell surface receptor signaling pathway,GO:0007267~cell-cell signaling,GO:0009057~macromolecule catabolic process,GO:0009966~regulation of signal transduction,GO:0009967…	0	GO:0004843~thiol-dependent ubiquitin-specific protease activity,GO:0008233~peptidase activity,GO:0008234~cysteine-type peptidase activity,GO:0008270~zinc ion binding,GO:0019783~ubiquitin-like protein-specific protease activity,GO:0031593~polyubiquitin binding,GO:0032182~ubiquitin-like protein binding,GO:0036459~thiol-dependent ubiquitinyl hydrolase activity,GO:0043130~ubiquitin binding,GO:0043167…	IPR001876:Zinc finger, RanBP2-type,IPR003323:Ovarian tumour, otubain,	0	0	SM00547:ZnF_RBZ,	Complete proteome,Hydrolase,Metal-binding,Phosphoprotein,Protease,Reference proteome,Repeat,Thiol protease,Ubl conjugation pathway,Wnt signaling pathway,Zinc,Zinc-finger,	chain:Ubiquitin thioesterase trabid,compositionally biased region:Gln-rich,domain:OTU,modified residue,zinc finger region:RanBP2-type 1,zinc finger region:RanBP2-type 2,zinc finger region:RanBP2-type 3,
GB42866	409012	#N/A	#N/A	#N/A	-0.775527	0.584175	2.16603	3.85951	0.00130126	0.0417487	-0.831858	NO	NO	FBgn0259246	bruchpilot(brp)	Drosophila melanogaster	0	GO:0001505~regulation of neurotransmitter levels,GO:0003008~system process,GO:0006836~neurotransmitter transport,GO:0007010~cytoskeleton organization,GO:0007267~cell-cell signaling,GO:0007268~chemical synaptic transmission,GO:0007269~neurotransmitter secretion,GO:0007274~neuromuscular synaptic transmission,GO:0007600~sensory perception,GO:0007610~behavior,GO:0007611~learning or memory,GO:0007613~…	GO:0005938~cell cortex,GO:0030863~cortical cytoskeleton,GO:0031594~neuromuscular junction,GO:0042734~presynaptic membrane,GO:0044448~cell cortex part,GO:0044456~synapse part,GO:0045202~synapse,GO:0048786~presynaptic active zone,GO:0048788~cytoskeleton of presynaptic active zone,GO:0097060~synaptic membrane,GO:0097458~neuron part,GO:0098590~plasma membrane region,GO:0098793~presynapse,GO:0098831~p…	0	IPR019323:CAZ complex, RIM-binding protein,	0	0	0	Coiled coil,Complete proteome,Proteomics identification,Reference proteome,	0
GB43564	100578443	LOC100578443	uncharacterized LOC100578443	XM_003249618.3	0.786295	1.72464	2.59985	-3.85882	0.00130321	0.0417487	-0.822963	NO	NO	0	0	0	0	0	0	0	0	0	0	0	0	0
	102656905	LOC102656905	nuclear receptor-binding factor 2-like	XM_006563425.3	-0.551428	0.682344	3.6744	3.85472	0.00131473	0.0419194	-0.896126	NO	NO	FBgn0260756	CG42554 gene product from transcript CG42554-RA(CG42554)	Drosophila melanogaster	0	GO:0007399~nervous system development,GO:0022008~neurogenesis,	0	0	0	0	0	0	Complete proteome,Reference proteome,	0
GB47847	100576848	LOC100576848	uncharacterized LOC100576848	XM_026440634.1	0.449339	1.36541	4.10439	-3.8533	0.00131877	0.0419194	-0.946307	NO	NO	FBgn0052075	CG32075 gene product from transcript CG32075-RA(CG32075)	Drosophila melanogaster	0	GO:0000460~maturation of 5.8S rRNA,GO:0000469~cleavage involved in rRNA processing,GO:0000470~maturation of LSU-rRNA,GO:0000478~endonucleolytic cleavage involved in rRNA processing,GO:0006325~chromatin organization,GO:0006364~rRNA processing,GO:0006396~RNA processing,GO:0007399~nervous system development,GO:0010467~gene expression,GO:0016070~RNA metabolic process,GO:0016072~rRNA metabolic process…	GO:0030529~intracellular ribonucleoprotein complex,GO:0030684~preribosome,GO:0030687~preribosome, large subunit precursor,GO:1990904~ribonucleoprotein complex,	0	IPR007174:Las1-like,	0	0	0	Complete proteome,Proteomics identification,Reference proteome,	0
	724583	LOC724583	uncharacterized LOC724583	XM_026443039.1,XM_006561672.3,XM_026443040.1	-0.397435	0.759207	5.53334	3.84361	0.00134649	0.0426353	-1.08996	NO	NO	FBgn0083951	CG34115 gene product from transcript CG34115-RA(CG34115)	Drosophila melanogaster	0	0	0	0	0	0	0	0	Complete proteome,Reference proteome,Signal,	0
GB52165	409028	YTHDC2	YTH domain containing 2	XM_006561252.3,XM_392558.7	-0.350785	0.784157	5.85706	3.83409	0.00137432	0.0431832	-1.11669	NO	NO	FBgn0002774	maleless(mle)	Drosophila melanogaster	0	GO:0000003~reproduction,GO:0000902~cell morphogenesis,GO:0000904~cell morphogenesis involved in differentiation,GO:0001672~regulation of chromatin assembly or disassembly,GO:0006323~DNA packaging,GO:0006325~chromatin organization,GO:0006333~chromatin assembly or disassembly,GO:0006338~chromatin remodeling,GO:0006351~transcription, DNA-templated,GO:0006355~regulation of transcription, DNA-template…	GO:0000123~histone acetyltransferase complex,GO:0000228~nuclear chromosome,GO:0000428~DNA-directed RNA polymerase complex,GO:0000785~chromatin,GO:0000803~sex chromosome,GO:0000805~X chromosome,GO:0005654~nucleoplasm,GO:0005665~DNA-directed RNA polymerase II, core complex,GO:0005694~chromosome,GO:0005700~polytene chromosome,GO:0016456~X chromosome located dosage compensation complex, transcription…	GO:0000166~nucleotide binding,GO:0001882~nucleoside binding,GO:0001883~purine nucleoside binding,GO:0003676~nucleic acid binding,GO:0003682~chromatin binding,GO:0003723~RNA binding,GO:0003724~RNA helicase activity,GO:0003725~double-stranded RNA binding,GO:0004004~ATP-dependent RNA helicase activity,GO:0004386~helicase activity,GO:0005524~ATP binding,GO:0008026~ATP-dependent helicase activity,GO:0…	IPR001650:Helicase, C-terminal,IPR002464:DNA/RNA helicase, ATP-dependent, DEAH-box type, conserved site,IPR007502:Helicase-associated domain,IPR011545:DNA/RNA helicase, DEAD/DEAH box type, N-terminal,IPR011709:Domain of unknown function DUF1605,IPR014001:Helicase, superfamily 1/2, ATP-binding domain,IPR014720:Double-stranded RNA-binding-like domain,IPR027417:P-loop containing nucleoside triphosph…	0	0	SM00358:DSRM,SM00487:DEXDc,SM00490:HELICc,SM00847:SM00847,	3D-structure,Alternative splicing,ATP-binding,Chromosome,Coiled coil,Complete proteome,Helicase,Hydrolase,Nucleotide-binding,Nucleus,Reference proteome,Repeat,	chain:Dosage compensation regulator,compositionally biased region:Gly-rich,domain:DRBM 1,domain:DRBM 2,domain:Helicase ATP-binding,domain:Helicase C-terminal,nucleotide phosphate-binding region:ATP,region of interest:9 X 7 AA tandem repeats of G-G-G-Y-G-N-N,repeat:1,repeat:2,repeat:3,repeat:4,repeat:5,repeat:6,repeat:7,repeat:8,repeat:9,sequence conflict,sequence variant,short sequence motif:DEAH…
GB48777	413758	LOC413758	u3 small nucleolar RNA-associated protein 14 homolog A-like	XM_026443465.1	0.622314	1.53934	4.71629	-3.83165	0.00138155	0.0432447	-1.06462	NO	NO	FBgn0036514	CG12301 gene product from transcript CG12301-RA(CG12301)	Drosophila melanogaster	0	GO:0006364~rRNA processing,GO:0006396~RNA processing,GO:0007399~nervous system development,GO:0007417~central nervous system development,GO:0007420~brain development,GO:0009267~cellular response to starvation,GO:0009605~response to external stimulus,GO:0009991~response to extracellular stimulus,GO:0010467~gene expression,GO:0016070~RNA metabolic process,GO:0016072~rRNA metabolic process,GO:001631…	GO:0005730~nucleolus,GO:0030529~intracellular ribonucleoprotein complex,GO:0030684~preribosome,GO:0032040~small-subunit processome,GO:1990904~ribonucleoprotein complex,	0	IPR006709:Small-subunit processome, Utp14,	dme03008:Ribosome biogenesis in eukaryotes,	0	0	Coiled coil,Complete proteome,Proteomics identification,Reference proteome,	0
GB48385	410233	Sulf1	N-acetylglucosamine-6-sulfatase	XM_016914366.2,XM_006562788.3,XM_016914364.2,XM_026443208.1,XM_016914367.2	-0.75041	0.594434	5.90711	3.82621	0.00139779	0.0434588	-1.12615	NO	NO	FBgn0260475	CG30059 gene product from transcript CG30059-RA(CG30059)	Drosophila melanogaster	Inorganic ion transport and metabolism,	GO:0006022~aminoglycan metabolic process,GO:0030203~glycosaminoglycan metabolic process,GO:1901135~carbohydrate derivative metabolic process,	0	GO:0008449~N-acetylglucosamine-6-sulfatase activity,GO:0008484~sulfuric ester hydrolase activity,	IPR000917:Sulfatase,IPR012251:N-acetylglucosamine-6-sulfatase,IPR017849:Alkaline phosphatase-like, alpha/beta/alpha,IPR017850:Alkaline-phosphatase-like, core domain,IPR024607:Sulfatase, conserved site,	dme00531:Glycosaminoglycan degradation,dme01100:Metabolic pathways,dme04142:Lysosome,	PIRSF036666:N-acetylglucosamine-6-sulfatase,	0	Complete proteome,Hydrolase,Proteomics identification,Reference proteome,Signal,	0
GB54005	411345	LOC411345	neurotrimin-like	XM_026443081.1,XM_026443080.1,XM_026443079.1,XM_006559902.3,XM_006559910.3,XM_006559907.3,XM_026443076.1,XM_026443078.1,XM_026443074.1,XM_026443077.1,XM_026443075.1	-0.489983	0.712033	7.16402	3.82581	0.00139899	0.0434588	-1.0998	NO	NO	FBgn0051814	CG31814 gene product from transcript CG31814-RA(CG31814)	Drosophila melanogaster	0	0	GO:0005887~integral component of plasma membrane,GO:0031226~intrinsic component of plasma membrane,	0	IPR003598:Immunoglobulin subtype 2,IPR003599:Immunoglobulin subtype,IPR007110:Immunoglobulin-like domain,IPR013098:Immunoglobulin I-set,IPR013783:Immunoglobulin-like fold,	0	0	SM00408:IGc2,SM00409:IG,	Complete proteome,Reference proteome,	0
GB47423	725819	LOC725819	prolyl 3-hydroxylase 2-like	XM_026443628.1,XM_026443649.1	-0.624738	0.648538	7.47867	3.81945	0.00141825	0.0436465	-1.0881	NO	NO	0	0	0	0	0	0	0	0	0	0	0	0	0
GB46541	409932	LOC409932	B(0,+)-type amino acid transporter 1-like	XM_006568482.3,XM_026439395.1	-0.543665	0.686026	7.51927	3.81726	0.00142495	0.0436465	-1.09656	NO	NO	FBgn0030574	CG9413 gene product from transcript CG9413-RD(CG9413)	Drosophila melanogaster	0	GO:0003333~amino acid transmembrane transport,GO:0015849~organic acid transport,GO:0055085~transmembrane transport,GO:0071705~nitrogen compound transport,GO:1903825~organic acid transmembrane transport,GO:1905039~carboxylic acid transmembrane transport,	GO:0005887~integral component of plasma membrane,GO:0031226~intrinsic component of plasma membrane,	GO:0005342~organic acid transmembrane transporter activity,GO:0015171~amino acid transmembrane transporter activity,GO:0015179~L-amino acid transmembrane transporter activity,GO:0015291~secondary active transmembrane transporter activity,GO:0015297~antiporter activity,GO:0022804~active transmembrane transporter activity,GO:0046943~carboxylic acid transmembrane transporter activity,	IPR002293:Amino acid/polyamine transporter I,	0	PIRSF006060:amino acid transporter,	0	Complete proteome,Membrane,Reference proteome,Transmembrane,Transmembrane helix,	0
GB47667	412118	LOC412118	dnaJ homolog subfamily C member 16-like	XM_395584.7	-0.355835	0.781417	5.86613	3.81257	0.0014394	0.0436465	-1.16127	NO	NO	FBgn0287183	0	0	0	0	0	0	0	0	0	0	0	0
GB47413	411982	LOC411982	e3 ubiquitin-protein ligase CBL-B-like	XM_395448.7,XM_006570788.3,XM_016911582.2,XM_016911601.2,XM_016911597.2	-0.367666	0.775035	5.45555	3.8124	0.00143991	0.0436465	-1.15282	NO	NO	FBgn0020224	Cbl proto-oncogene ortholog(Cbl)	Drosophila melanogaster	0	GO:0000003~reproduction,GO:0001654~eye development,GO:0001667~ameboidal-type cell migration,GO:0001745~compound eye morphogenesis,GO:0001751~compound eye photoreceptor cell differentiation,GO:0001752~compound eye photoreceptor fate commitment,GO:0001754~eye photoreceptor cell differentiation,GO:0001932~regulation of protein phosphorylation,GO:0001933~negative regulation of protein phosphorylation…	GO:0005938~cell cortex,GO:0045121~membrane raft,GO:0098589~membrane region,GO:0098857~membrane microdomain,GO:0099568~cytoplasmic region,	GO:0001784~phosphotyrosine binding,GO:0004842~ubiquitin-protein transferase activity,GO:0004871~signal transducer activity,GO:0005102~receptor binding,GO:0005509~calcium ion binding,GO:0008270~zinc ion binding,GO:0016874~ligase activity,GO:0017124~SH3 domain binding,GO:0019787~ubiquitin-like protein transferase activity,GO:0019899~enzyme binding,GO:0019900~kinase binding,GO:0019901~protein kinase…	IPR000980:SH2 domain,IPR001841:Zinc finger, RING-type,IPR003153:Adaptor protein Cbl, N-terminal helical,IPR009060:UBA-like,IPR011992:EF-hand-like domain,IPR013083:Zinc finger, RING/FYVE/PHD-type,IPR014741:Adaptor protein Cbl, EF hand-like,IPR014742:Adaptor protein Cbl, SH2-like,IPR015940:Ubiquitin-associated/translation elongation factor EF1B, N-terminal, eukaryote,IPR017907:Zinc finger, RING-typ…	dme04120:Ubiquitin mediated proteolysis,dme04144:Endocytosis,	0	SM00165:UBA,SM00184:RING,	Complete proteome,Ligase,Reference proteome,	0
GB42775	413030	LOC413030	transmembrane protein 189-like	XM_016913955.2,XM_016913953.2,XM_396481.6	0.717565	1.6444	3.1626	-3.81111	0.00144392	0.0436465	-0.930437	NO	NO	FBgn0032850	CG10723 gene product from transcript CG10723-RD(Kua)	Drosophila melanogaster	0	0	0	GO:0004842~ubiquitin-protein transferase activity,GO:0019787~ubiquitin-like protein transferase activity,GO:0019899~enzyme binding,GO:0031625~ubiquitin protein ligase binding,GO:0044389~ubiquitin-like protein ligase binding,GO:0061630~ubiquitin protein ligase activity,GO:0061659~ubiquitin-like protein ligase activity,GO:0080132~fatty acid alpha-hydroxylase activity,	IPR019547:Kua-ubiquitin conjugating enzyme hybrid, localisation,	0	0	0	Complete proteome,Membrane,Reference proteome,Transmembrane,Transmembrane helix,	0
GB44030	726045	#N/A	#N/A	#N/A	-0.490322	0.711866	5.79315	3.80955	0.00144876	0.0436465	-1.1646	NO	NO	FBgn0031384	CG4238 gene product from transcript CG4238-RF(CG4238)	Drosophila melanogaster	0	GO:0006464~cellular protein modification process,GO:0006508~proteolysis,GO:0006511~ubiquitin-dependent protein catabolic process,GO:0009057~macromolecule catabolic process,GO:0016567~protein ubiquitination,GO:0019941~modification-dependent protein catabolic process,GO:0030163~protein catabolic process,GO:0032446~protein modification by small protein conjugation,GO:0036211~protein modification pro…	GO:0005829~cytosol,	GO:0004842~ubiquitin-protein transferase activity,GO:0016874~ligase activity,GO:0019787~ubiquitin-like protein transferase activity,	IPR000569:HECT,IPR013761:Sterile alpha motif/pointed domain,IPR013783:Immunoglobulin-like fold,IPR014756:Immunoglobulin E-set,IPR017868:Filamin/ABP280 repeat-like,	0	0	SM00119:HECTc,	Complete proteome,Membrane,Reference proteome,Transferase,Transmembrane,Transmembrane helix,Ubl conjugation pathway,	0
	100577890	LOC100577890	uncharacterized LOC100577890	XR_120424.4	0.529226	1.44315	2.71853	-3.80758	0.00145492	0.0436465	-0.921828	NO	NO	0	0	0	0	0	0	0	0	0	0	0	0	0
GB54664	552479	drpr	draper	XM_026445335.1,XM_026445334.1,XM_026445333.1,XM_026445332.1	0.492687	1.40706	7.88246	-3.80685	0.00145719	0.0436465	-1.1014	NO	NO	FBgn0027594	draper(drpr)	Drosophila melanogaster	0	GO:0002165~instar larval or pupal development,GO:0003002~regionalization,GO:0006897~endocytosis,GO:0006909~phagocytosis,GO:0006911~phagocytosis, engulfment,GO:0006952~defense response,GO:0007389~pattern specification process,GO:0007399~nervous system development,GO:0007431~salivary gland development,GO:0007435~salivary gland morphogenesis,GO:0007444~imaginal disc development,GO:0007447~imaginal d…	GO:0030424~axon,GO:0043005~neuron projection,GO:0097458~neuron part,	GO:0001786~phosphatidylserine binding,GO:0005543~phospholipid binding,GO:0008289~lipid binding,GO:0072341~modified amino acid binding,	IPR000742:Epidermal growth factor-like domain,IPR002049:EGF-like, laminin,IPR011489:EMI domain,IPR013032:EGF-like, conserved site,	0	0	SM00180:EGF_Lam,SM00181:EGF,	Complete proteome,Disulfide bond,Membrane,Reference proteome,Repeat,Signal,Transmembrane,Transmembrane helix,	0
GB40871	725189	LOC725189	uncharacterized LOC725189	XM_026446286.1,XM_026446284.1,XM_026446285.1,XM_026446291.1,XM_026446289.1,XM_026446287.1,XM_026446288.1,XM_026446290.1	-0.409842	0.752706	7.58821	3.80482	0.00146357	0.0436465	-1.11837	NO	NO	FBgn0025525	bric a brac 2(bab2)	Drosophila melanogaster	0	GO:0000003~reproduction,GO:0002009~morphogenesis of an epithelium,GO:0002165~instar larval or pupal development,GO:0003006~developmental process involved in reproduction,GO:0003008~system process,GO:0006351~transcription, DNA-templated,GO:0006355~regulation of transcription, DNA-templated,GO:0006357~regulation of transcription from RNA polymerase II promoter,GO:0007444~imaginal disc development,G…	GO:0005694~chromosome,GO:0005700~polytene chromosome,GO:0005701~polytene chromosome chromocenter,GO:0010369~chromocenter,GO:0044427~chromosomal part,GO:0098687~chromosomal region,	GO:0001071~nucleic acid binding transcription factor activity,GO:0003676~nucleic acid binding,GO:0003677~DNA binding,GO:0003680~AT DNA binding,GO:0003690~double-stranded DNA binding,GO:0003700~transcription factor activity, sequence-specific DNA binding,GO:0043565~sequence-specific DNA binding,GO:0097159~organic cyclic compound binding,GO:1901363~heterocyclic compound binding,GO:1990837~sequence-…	IPR000210:BTB/POZ-like,IPR007889:DNA binding HTH domain, Psq-type,IPR009057:Homeodomain-like,IPR011333:BTB/POZ fold,	0	0	SM00225:BTB,	Complete proteome,DNA-binding,Nucleus,Phosphoprotein,Reference proteome,Transcription,Transcription regulation,	chain:Protein bric-a-brac 2,DNA-binding region:A.T hook,DNA-binding region:H-T-H motif,domain:BTB,domain:HTH psq-type,modified residue,sequence conflict,
GB48129	100578532	LOC100578532	uncharacterized LOC100578532	XM_003251347.4	-1.38178	0.383745	3.96702	3.80045	0.00147736	0.0438225	-1.03046	NO	NO	0	0	0	0	0	0	0	0	0	0	0	0	0
GB43165	726964	LOC726964	uncharacterized LOC726964	XM_026443675.1,XM_026443674.1,XM_026443673.1	0.393548	1.31362	3.76093	-3.79854	0.00148346	0.0438225	-1.01753	NO	NO	0	0	0	0	0	0	0	0	0	0	0	0	0
GB41869	413912	LOC413912	uncharacterized LOC413912	XM_006564559.3,XM_006564558.3,XM_397351.7	0.658463	1.5784	4.8415	-3.7979	0.00148551	0.0438225	-1.13771	NO	NO	0	0	0	0	0	0	0	0	0	0	0	0	0
	102656864	LOC102656864	uncharacterized LOC102656864	XR_411676.3,XR_003304700.1	0.669192	1.59018	6.47205	-3.78296	0.00153398	0.0449293	-1.22292	NO	NO	0	0	0	0	0	0	0	0	0	0	0	0	0
GB51940	551558	#N/A	#N/A	#N/A	-0.493813	0.710146	8.30703	3.77906	0.0015469	0.0449854	-1.1297	NO	NO	FBgn0263346	CG43427 gene product from transcript CG43427-RP(CG43427)	Drosophila melanogaster	0	GO:0002009~morphogenesis of an epithelium,GO:0002165~instar larval or pupal development,GO:0007444~imaginal disc development,GO:0007472~wing disc morphogenesis,GO:0007476~imaginal disc-derived wing morphogenesis,GO:0007552~metamorphosis,GO:0007560~imaginal disc morphogenesis,GO:0009791~post-embryonic development,GO:0009886~post-embryonic morphogenesis,GO:0009887~organ morphogenesis,GO:0035107~app…	0	GO:0008270~zinc ion binding,GO:0043167~ion binding,GO:0043169~cation binding,GO:0046872~metal ion binding,GO:0046914~transition metal ion binding,	IPR001781:Zinc finger, LIM-type,	0	0	SM00132:LIM,	Coiled coil,Complete proteome,LIM domain,Metal-binding,Proteomics identification,Reference proteome,RNA editing,Zinc,	chain:Uncharacterized protein CG31531,compositionally biased region:Poly-Gln,compositionally biased region:Pro-rich,sequence variant,
GB43393	410879	U3-55K	U3 small nuclear riboprotein factor 55K	XM_026439064.1,XM_026439065.1	0.650286	1.56948	4.63111	-3.77826	0.00154956	0.0449854	-1.15674	NO	NO	FBgn0053505	U3 small nuclear riboprotein factor 55K(U3-55K)	Drosophila melanogaster	0	GO:0006364~rRNA processing,GO:0006396~RNA processing,GO:0007399~nervous system development,GO:0010467~gene expression,GO:0016070~RNA metabolic process,GO:0016072~rRNA metabolic process,GO:0022008~neurogenesis,GO:0022613~ribonucleoprotein complex biogenesis,GO:0034470~ncRNA processing,GO:0034660~ncRNA metabolic process,GO:0042254~ribosome biogenesis,GO:0044085~cellular component biogenesis,	GO:0005730~nucleolus,GO:0005732~small nucleolar ribonucleoprotein complex,GO:0030529~intracellular ribonucleoprotein complex,GO:0030684~preribosome,GO:0031428~box C/D snoRNP complex,GO:0032040~small-subunit processome,GO:0044452~nucleolar part,GO:1990904~ribonucleoprotein complex,	GO:0003676~nucleic acid binding,GO:0003723~RNA binding,GO:0030515~snoRNA binding,GO:0034511~U3 snoRNA binding,GO:0044822~poly(A) RNA binding,GO:0097159~organic cyclic compound binding,GO:1901363~heterocyclic compound binding,	IPR001680:WD40 repeat,IPR015943:WD40/YVTN repeat-like-containing domain,IPR017986:WD40-repeat-containing domain,	0	0	SM00320:WD40,	Coiled coil,Complete proteome,Proteomics identification,Reference proteome,	0
GB53437	552793	LOC552793	f-box only protein 32-like	XM_026442939.1,XM_625168.6	-0.597478	0.660908	3.69675	3.77742	0.00155235	0.0449854	-1.05005	NO	NO	FBgn0036196	CG11658 gene product from transcript CG11658-RC(CG11658)	Drosophila melanogaster	0	GO:0006464~cellular protein modification process,GO:0006508~proteolysis,GO:0006511~ubiquitin-dependent protein catabolic process,GO:0009057~macromolecule catabolic process,GO:0010498~proteasomal protein catabolic process,GO:0016567~protein ubiquitination,GO:0019941~modification-dependent protein catabolic process,GO:0030163~protein catabolic process,GO:0031146~SCF-dependent proteasomal ubiquitin-…	GO:0000151~ubiquitin ligase complex,GO:0019005~SCF ubiquitin ligase complex,GO:0031461~cullin-RING ubiquitin ligase complex,	GO:0004842~ubiquitin-protein transferase activity,GO:0019787~ubiquitin-like protein transferase activity,	IPR001810:F-box domain, cyclin-like,	dme04068:FoxO signaling pathway,	0	0	Complete proteome,Reference proteome,	0
GB54837	551383	#N/A	#N/A	#N/A	0.401159	1.32057	4.65494	-3.77498	0.00156051	0.0450623	-1.17067	NO	NO	FBgn0030067	RNA-binding motif protein 13(Rbm13)	Drosophila melanogaster	0	GO:0000460~maturation of 5.8S rRNA,GO:0000470~maturation of LSU-rRNA,GO:0006364~rRNA processing,GO:0006396~RNA processing,GO:0007399~nervous system development,GO:0010467~gene expression,GO:0016070~RNA metabolic process,GO:0016072~rRNA metabolic process,GO:0022008~neurogenesis,GO:0022613~ribonucleoprotein complex biogenesis,GO:0034470~ncRNA processing,GO:0034660~ncRNA metabolic process,GO:0035264…	GO:0005730~nucleolus,GO:0030529~intracellular ribonucleoprotein complex,GO:0030684~preribosome,GO:0030687~preribosome, large subunit precursor,GO:1990904~ribonucleoprotein complex,	GO:0003676~nucleic acid binding,GO:0097159~organic cyclic compound binding,GO:1901363~heterocyclic compound binding,	IPR006958:Mak16 protein,	0	0	0	Complete proteome,Proteomics identification,Reference proteome,	0
GB43823	725382	CSP1	chemosensory protein 1	NM_001077820.1	-1.02896	0.490062	5.69709	3.7708	0.00157461	0.04531	-1.23497	NO	NO	0	0	0	0	0	0	0	0	0	0	0	0	0
GB46112	551540	RfC4	replication factor C subunit 4	XM_623934.5	0.634329	1.55222	3.86581	-3.76766	0.00158527	0.0454268	-1.08763	NO	NO	FBgn0260985	Replication factor C subunit 4(RfC4)	Drosophila melanogaster	0	GO:0000003~reproduction,GO:0000070~mitotic sister chromatid segregation,GO:0000075~cell cycle checkpoint,GO:0000076~DNA replication checkpoint,GO:0000077~DNA damage checkpoint,GO:0000278~mitotic cell cycle,GO:0000280~nuclear division,GO:0000819~sister chromatid segregation,GO:0006259~DNA metabolic process,GO:0006260~DNA replication,GO:0006261~DNA-dependent DNA replication,GO:0006271~DNA strand el…	GO:0005657~replication fork,GO:0005663~DNA replication factor C complex,GO:0005694~chromosome,GO:0005875~microtubule associated complex,GO:0015630~microtubule cytoskeleton,GO:0031391~Elg1 RFC-like complex,GO:0044427~chromosomal part,	GO:0000166~nucleotide binding,GO:0001882~nucleoside binding,GO:0001883~purine nucleoside binding,GO:0003676~nucleic acid binding,GO:0003677~DNA binding,GO:0003689~DNA clamp loader activity,GO:0005524~ATP binding,GO:0008094~DNA-dependent ATPase activity,GO:0016462~pyrophosphatase activity,GO:0016817~hydrolase activity, acting on acid anhydrides,GO:0016818~hydrolase activity, acting on acid anhydri…	IPR003593:AAA+ ATPase domain,IPR003959:ATPase, AAA-type, core,IPR008921:DNA polymerase III, clamp loader complex, gamma/delta/delta subunit, C-terminal,IPR013748:Replication factor C, C-terminal domain,IPR027417:P-loop containing nucleoside triphosphate hydrolase,	dme03030:DNA replication,dme03420:Nucleotide excision repair,dme03430:Mismatch repair,	0	SM00382:AAA,	ATP-binding,Cell cycle,Complete proteome,DNA replication,DNA-binding,Nucleotide-binding,Nucleus,Reference proteome,	chain:Replication factor C subunit 2,nucleotide phosphate-binding region:ATP,
GB53136	551918	Caf1-105	Caf1-105 protein	XM_624304.5	0.476576	1.39144	4.38224	-3.76635	0.00158974	0.0454268	-1.15658	NO	NO	FBgn0033526	Chromatin assembly factor 1, p105 subunit(Caf1-105)	Drosophila melanogaster	0	GO:0006323~DNA packaging,GO:0006325~chromatin organization,GO:0006333~chromatin assembly or disassembly,GO:0006334~nucleosome assembly,GO:0006461~protein complex assembly,GO:0007166~cell surface receptor signaling pathway,GO:0007219~Notch signaling pathway,GO:0008593~regulation of Notch signaling pathway,GO:0009966~regulation of signal transduction,GO:0009967~positive regulation of signal transdu…	GO:0033186~CAF-1 complex,	GO:0003676~nucleic acid binding,GO:0003677~DNA binding,GO:0042393~histone binding,GO:0097159~organic cyclic compound binding,GO:1901363~heterocyclic compound binding,	IPR001680:WD40 repeat,IPR015943:WD40/YVTN repeat-like-containing domain,IPR017986:WD40-repeat-containing domain,IPR019775:WD40 repeat, conserved site,	0	0	SM00320:WD40,	Complete proteome,Proteomics identification,Reference proteome,	0
GB48602	411970	LOC411970	G kinase-anchoring protein 1-like	XM_395437.7	0.508436	1.42251	5.01197	-3.76262	0.00160255	0.0456338	-1.22572	NO	NO	0	0	0	0	0	0	0	0	0	0	0	0	0
GB54485	413043	LOC413043	UDP-glycosyltransferase	XM_026441297.1	1.43549	2.70474	7.00819	-3.75806	0.00161833	0.0458304	-1.25235	NO	NO	FBgn0040250	CG15902 gene product from transcript CG15902-RA(Ugt86Dj)	Drosophila melanogaster	0	GO:0006063~uronic acid metabolic process,GO:0006082~organic acid metabolic process,GO:0009812~flavonoid metabolic process,GO:0009813~flavonoid biosynthetic process,GO:0019585~glucuronate metabolic process,GO:0019752~carboxylic acid metabolic process,GO:0032787~monocarboxylic acid metabolic process,GO:0043436~oxoacid metabolic process,GO:0052695~cellular glucuronidation,GO:0052696~flavonoid glucur…	0	GO:0008194~UDP-glycosyltransferase activity,GO:0015020~glucuronosyltransferase activity,GO:0016757~transferase activity, transferring glycosyl groups,GO:0016758~transferase activity, transferring hexosyl groups,	IPR002213:UDP-glucuronosyl/UDP-glucosyltransferase,	dme00040:Pentose and glucuronate interconversions,dme00053:Ascorbate and aldarate metabolism,dme00830:Retinol metabolism,dme00860:Porphyrin and chlorophyll metabolism,dme00980:Metabolism of xenobiotics by cytochrome P450,dme00982:Drug metabolism - cytochrome P450,dme00983:Drug metabolism - other enzymes,dme01100:Metabolic pathways,	0	0	Complete proteome,Glycosyltransferase,Membrane,Reference proteome,Signal,Transferase,Transmembrane,Transmembrane helix,	0
GB49952	412230	DNAH3	dynein, axonemal, heavy chain 3	XM_026445382.1,XM_026445383.1	-0.559036	0.678755	3.00693	3.7567	0.00162309	0.0458304	-1.03466	NO	NO	FBgn0035581	CG17150 gene product from transcript CG17150-RD(CG17150)	Drosophila melanogaster	Cytoskeleton,	GO:0000003~reproduction,GO:0003008~system process,GO:0003341~cilium movement,GO:0006928~movement of cell or subcellular component,GO:0007017~microtubule-based process,GO:0007018~microtubule-based movement,GO:0007320~insemination,GO:0007600~sensory perception,GO:0007618~mating,GO:0007620~copulation,GO:0009605~response to external stimulus,GO:0009612~response to mechanical stimulus,GO:0009628~respo…	GO:0005858~axonemal dynein complex,GO:0005875~microtubule associated complex,GO:0005929~cilium,GO:0005930~axoneme,GO:0015630~microtubule cytoskeleton,GO:0030286~dynein complex,GO:0036156~inner dynein arm,GO:0044441~ciliary part,GO:0044447~axoneme part,GO:0097014~ciliary plasm,	GO:0003774~motor activity,GO:0003777~microtubule motor activity,GO:0008569~ATP-dependent microtubule motor activity, minus-end-directed,GO:0016462~pyrophosphatase activity,GO:0016817~hydrolase activity, acting on acid anhydrides,GO:0016818~hydrolase activity, acting on acid anhydrides, in phosphorus-containing anhydrides,GO:0016887~ATPase activity,GO:0017111~nucleoside-triphosphatase activity,GO:…	IPR003593:AAA+ ATPase domain,IPR004273:Dynein heavy chain domain,IPR013602:Dynein heavy chain, domain-2,IPR024317:Dynein heavy chain, P-loop containing D4 domain,IPR024743:Dynein heavy chain, coiled coil stalk,IPR026983:Dynein heavy chain,IPR027417:P-loop containing nucleoside triphosphate hydrolase,	0	0	SM00382:AAA,	Coiled coil,Complete proteome,Hydrolase,Reference proteome,	0
GB45457	550700	LOC550700	vacuolar protein sorting-associated protein 53 homolog	XM_623280.6	-0.365346	0.776283	6.27319	3.7558	0.00162622	0.0458304	-1.27671	NO	NO	FBgn0031598	Vacuolar protein sorting 53(Vps53)	Drosophila melanogaster	0	GO:0007034~vacuolar transport,GO:0016192~vesicle-mediated transport,GO:0016197~endosomal transport,GO:0016482~cytosolic transport,GO:0032456~endocytic recycling,GO:0042147~retrograde transport, endosome to Golgi,GO:0046907~intracellular transport,GO:0051641~cellular localization,GO:0051649~establishment of localization in cell,	GO:0000938~GARP complex,GO:0005794~Golgi apparatus,GO:0005829~cytosol,GO:0016023~cytoplasmic, membrane-bounded vesicle,GO:0031988~membrane-bounded vesicle,GO:0044431~Golgi apparatus part,GO:0044433~cytoplasmic vesicle part,	0	IPR007234:Vps53-like, N-terminal,	0	0	0	Coiled coil,Complete proteome,Proteomics identification,Reference proteome,	0
GB55272	412191	dia	diaphanous	XR_003306509.1,XR_003306507.1,XR_003306508.1,XM_395654.7	-0.302011	0.811121	7.67071	3.75104	0.00164296	0.0461435	-1.22517	NO	NO	FBgn0011202	diaphanous(dia)	Drosophila melanogaster	0	GO:0000003~reproduction,GO:0000226~microtubule cytoskeleton organization,GO:0000278~mitotic cell cycle,GO:0000280~nuclear division,GO:0000281~mitotic cytokinesis,GO:0000902~cell morphogenesis,GO:0000904~cell morphogenesis involved in differentiation,GO:0000910~cytokinesis,GO:0000912~assembly of actomyosin apparatus involved in cytokinesis,GO:0000915~actomyosin contractile ring assembly,GO:0001700…	GO:0005884~actin filament,GO:0005912~adherens junction,GO:0005938~cell cortex,GO:0009986~cell surface,GO:0012506~vesicle membrane,GO:0015629~actin cytoskeleton,GO:0016324~apical plasma membrane,GO:0030054~cell junction,GO:0032153~cell division site,GO:0032154~cleavage furrow,GO:0032155~cell division site part,GO:0035230~cytoneme,GO:0045177~apical part of cell,GO:0070161~anchoring junction,GO:0097…	GO:0003779~actin binding,GO:0005543~phospholipid binding,GO:0005546~phosphatidylinositol-4,5-bisphosphate binding,GO:0008092~cytoskeletal protein binding,GO:0008289~lipid binding,GO:0017016~Ras GTPase binding,GO:0017048~Rho GTPase binding,GO:0019899~enzyme binding,GO:0031267~small GTPase binding,GO:0035091~phosphatidylinositol binding,GO:0051020~GTPase binding,GO:1901981~phosphatidylinositol phos…	IPR010465:DRF autoregulatory,IPR010472:Diaphanous FH3,IPR010473:Diaphanous GTPase-binding,IPR014767:Diaphanous autoregulatory,IPR014768:GTPase-binding/formin homology 3,IPR015425:Actin-binding FH2,IPR016024:Armadillo-type fold,	dme04391:Hippo signaling pathway - fly,	0	SM00498:FH2,SM01139:SM01139,SM01140:SM01140,	Cell cycle,Cell division,Coiled coil,Complete proteome,Cytoplasm,Cytoskeleton,Proteomics identification,Reference proteome,	chain:Protein diaphanous,compositionally biased region:Arg-rich (basic),compositionally biased region:Poly-Gly,compositionally biased region:Poly-Pro,domain:DAD,domain:FH1,domain:FH2,domain:GBD/FH3,sequence conflict,
GB49188	552021	IFT80	intraflagellar transport 80 homolog (Chlamydomonas)	XM_006567971.3,XM_624402.6	0.674654	1.59621	2.77776	-3.74711	0.00165689	0.0462525	-1.0414	NO	NO	FBgn0032891	Outer segment 5(Oseg5)	Drosophila melanogaster	0	GO:0000902~cell morphogenesis,GO:0010927~cellular component assembly involved in morphogenesis,GO:0022607~cellular component assembly,GO:0030030~cell projection organization,GO:0030031~cell projection assembly,GO:0032989~cellular component morphogenesis,GO:0032990~cell part morphogenesis,GO:0035058~nonmotile primary cilium assembly,GO:0042384~cilium assembly,GO:0044085~cellular component biogenes…	GO:0005813~centrosome,GO:0005815~microtubule organizing center,GO:0005929~cilium,GO:0015630~microtubule cytoskeleton,GO:0030990~intraciliary transport particle,GO:0030992~intraciliary transport particle B,GO:0031513~nonmotile primary cilium,GO:0072372~primary cilium,	0	IPR001680:WD40 repeat,IPR015943:WD40/YVTN repeat-like-containing domain,IPR017986:WD40-repeat-containing domain,	0	0	SM00320:WD40,	Complete proteome,Reference proteome,	0
GB51487	552193	#N/A	#N/A	#N/A	-0.623296	0.649186	4.39381	3.74486	0.00166493	0.0462525	-1.19522	NO	NO	FBgn0035300	CG1139 gene product from transcript CG1139-RA(CG1139)	Drosophila melanogaster	0	GO:0003333~amino acid transmembrane transport,GO:0015849~organic acid transport,GO:0040007~growth,GO:0040008~regulation of growth,GO:0055085~transmembrane transport,GO:0071705~nitrogen compound transport,GO:1903825~organic acid transmembrane transport,GO:1905039~carboxylic acid transmembrane transport,	0	GO:0005342~organic acid transmembrane transporter activity,GO:0015171~amino acid transmembrane transporter activity,GO:0046943~carboxylic acid transmembrane transporter activity,	IPR013057:Amino acid transporter, transmembrane,	0	0	0	Amino-acid transport,Cell membrane,Complete proteome,Glycoprotein,Growth regulation,Membrane,Reference proteome,Transmembrane,Transmembrane helix,Transport,	0
GB49937	413697	#N/A	#N/A	#N/A	0.934469	1.91119	9.22524	-3.74347	0.00166991	0.0462525	-1.15979	NO	NO	0	0	0	0	0	0	0	0	0	0	0	0	0
GB49207	724942	LOC724942	putative phosphatidate phosphatase-like	XM_026444091.1,XM_026444095.1,XM_026444093.1,XM_026444094.1,XM_026444096.1,XM_026444092.1	0.412368	1.33087	7.14011	-3.74341	0.00167014	0.0462525	-1.27626	NO	NO	FBgn0037165	CG11437 gene product from transcript CG11437-RA(CG11437)	Drosophila melanogaster	0	GO:0006629~lipid metabolic process,GO:0006644~phospholipid metabolic process,GO:0006793~phosphorus metabolic process,GO:0006796~phosphate-containing compound metabolic process,GO:0016311~dephosphorylation,GO:0019637~organophosphate metabolic process,GO:0030258~lipid modification,GO:0044255~cellular lipid metabolic process,GO:0046839~phospholipid dephosphorylation,	GO:0005887~integral component of plasma membrane,GO:0031226~intrinsic component of plasma membrane,	GO:0008195~phosphatidate phosphatase activity,GO:0016791~phosphatase activity,GO:0042577~lipid phosphatase activity,GO:0042578~phosphoric ester hydrolase activity,	IPR000326:Phosphatidic acid phosphatase type 2/haloperoxidase,	dme00561:Glycerolipid metabolism,dme00564:Glycerophospholipid metabolism,dme00565:Ether lipid metabolism,dme00600:Sphingolipid metabolism,dme01100:Metabolic pathways,	0	SM00014:acidPPc,	Complete proteome,Hydrolase,Membrane,Reference proteome,Transmembrane,Transmembrane helix,	0
GB44783	551415	LOC551415	NIF3-like protein 1	XM_006569580.3,XR_003304252.1,XM_016917173.2	0.290091	1.22272	6.17513	-3.74204	0.00167504	0.0462525	-1.31251	NO	NO	FBgn0033972	CG12797 gene product from transcript CG12797-RA(Ciao1)	Drosophila melanogaster	0	GO:0003008~system process,GO:0006790~sulfur compound metabolic process,GO:0007399~nervous system development,GO:0007600~sensory perception,GO:0016226~iron-sulfur cluster assembly,GO:0019233~sensory perception of pain,GO:0022008~neurogenesis,GO:0022607~cellular component assembly,GO:0031163~metallo-sulfur cluster assembly,GO:0044085~cellular component biogenesis,GO:0050877~neurological system proc…	GO:0005829~cytosol,GO:0044445~cytosolic part,GO:0097361~CIA complex,	0	IPR001680:WD40 repeat,IPR015943:WD40/YVTN repeat-like-containing domain,IPR017986:WD40-repeat-containing domain,IPR019775:WD40 repeat, conserved site,IPR020472:G-protein beta WD-40 repeat,	0	0	SM00320:WD40,	Complete proteome,Reference proteome,Repeat,WD repeat,	chain:Probable cytosolic iron-sulfur protein assembly protein ciao1,repeat:WD 1,repeat:WD 2,repeat:WD 3,repeat:WD 4,repeat:WD 5,repeat:WD 6,repeat:WD 7,
GB44133	408782	LOC408782	tubulin beta-1	XM_392313.7	0.900245	1.86638	11.3785	-3.73555	0.00169861	0.0463951	-1.09273	NO	NO	FBgn0003888	beta-Tubulin at 60D(betaTub60D)	Drosophila melanogaster	0	GO:0000902~cell morphogenesis,GO:0000904~cell morphogenesis involved in differentiation,GO:0006928~movement of cell or subcellular component,GO:0006935~chemotaxis,GO:0007017~microtubule-based process,GO:0007399~nervous system development,GO:0007409~axonogenesis,GO:0007411~axon guidance,GO:0007507~heart development,GO:0007610~behavior,GO:0009314~response to radiation,GO:0009416~response to light s…	GO:0005874~microtubule,GO:0015630~microtubule cytoskeleton,GO:0099512~supramolecular fiber,GO:0099513~polymeric cytoskeletal fiber,	GO:0000166~nucleotide binding,GO:0001882~nucleoside binding,GO:0001883~purine nucleoside binding,GO:0003924~GTPase activity,GO:0005198~structural molecule activity,GO:0005200~structural constituent of cytoskeleton,GO:0005525~GTP binding,GO:0016462~pyrophosphatase activity,GO:0016817~hydrolase activity, acting on acid anhydrides,GO:0016818~hydrolase activity, acting on acid anhydrides, in phosphor…	IPR000217:Tubulin,IPR002453:Beta tubulin,IPR003008:Tubulin/FtsZ, GTPase domain,IPR008280:Tubulin/FtsZ, C-terminal,IPR013838:Beta tubulin, autoregulation binding site,IPR017975:Tubulin, conserved site,IPR018316:Tubulin/FtsZ, 2-layer sandwich domain,IPR023123:Tubulin, C-terminal,	dme04145:Phagosome,	0	SM00864:SM00864,SM00865:SM00865,	Complete proteome,Cytoplasm,Cytoskeleton,GTP-binding,Microtubule,Nucleotide-binding,Proteomics identification,Reference proteome,	chain:Tubulin beta-3 chain,nucleotide phosphate-binding region:GTP,sequence conflict,
	107965073	#N/A	#N/A	#N/A	-1.00405	0.498597	1.87132	3.7353	0.00169951	0.0463951	-1.07115	NO	NO	0	0	0	0	0	0	0	0	0	0	0	0	0
GB51657	100578157	LOC100578157	uncharacterized LOC100578157	XM_026442261.1	-0.675764	0.626001	3.46198	3.73368	0.00170545	0.0463951	-1.12147	NO	NO	0	0	0	0	0	0	0	0	0	0	0	0	0
GB41208	410073	CDC45L	CDC45-related protein	XM_006569248.3,XM_393560.7	0.344983	1.27014	4.73986	-3.73181	0.00171231	0.0463951	-1.27113	NO	NO	FBgn0026143	CG3658 gene product from transcript CG3658-RA(CDC45L)	Drosophila melanogaster	0	GO:0000075~cell cycle checkpoint,GO:0000077~DNA damage checkpoint,GO:0000082~G1/S transition of mitotic cell cycle,GO:0000086~G2/M transition of mitotic cell cycle,GO:0000278~mitotic cell cycle,GO:0000724~double-strand break repair via homologous recombination,GO:0000725~recombinational repair,GO:0000727~double-strand break repair via break-induced replication,GO:0000902~cell morphogenesis,GO:000…	GO:0000228~nuclear chromosome,GO:0005654~nucleoplasm,GO:0005656~nuclear pre-replicative complex,GO:0005657~replication fork,GO:0005694~chromosome,GO:0031261~DNA replication preinitiation complex,GO:0031298~replication fork protection complex,GO:0032993~protein-DNA complex,GO:0036387~pre-replicative complex,GO:0043596~nuclear replication fork,GO:0044427~chromosomal part,GO:0044451~nucleoplasm part…	GO:0003676~nucleic acid binding,GO:0003677~DNA binding,GO:0003678~DNA helicase activity,GO:0003682~chromatin binding,GO:0003688~DNA replication origin binding,GO:0003690~double-stranded DNA binding,GO:0003697~single-stranded DNA binding,GO:0004386~helicase activity,GO:0016462~pyrophosphatase activity,GO:0016817~hydrolase activity, acting on acid anhydrides,GO:0016818~hydrolase activity, acting on…	IPR003874:CDC45 family,	0	0	0	Complete proteome,Reference proteome,	0
GB52977	552336	LOC552336	UBX domain-containing protein 1-like	XM_624712.6	0.379622	1.301	5.81765	-3.72257	0.00174667	0.0470434	-1.35266	NO	NO	FBgn0035830	CG8209 gene product from transcript CG8209-RA(CG8209)	Drosophila melanogaster	0	0	0	GO:0043167~ion binding,GO:0043169~cation binding,GO:0046872~metal ion binding,	IPR001012:UBX,IPR007087:Zinc finger, C2H2,IPR009060:UBA-like,IPR015940:Ubiquitin-associated/translation elongation factor EF1B, N-terminal, eukaryote,	0	0	SM00165:UBA,SM00166:UBX,	Coiled coil,Complete proteome,Proteomics identification,Reference proteome,	0
GB55635	726230	LOC726230	cAMP-responsive element-binding protein-like 2-like	XM_001121986.5,XM_026439207.1	-0.652404	0.636219	7.59771	3.7218	0.00174957	0.0470434	-1.28822	NO	NO	FBgn0032202	REPTOR-binding partner(REPTOR-BP)	Drosophila melanogaster	0	GO:0006351~transcription, DNA-templated,GO:0006355~regulation of transcription, DNA-templated,GO:0009605~response to external stimulus,GO:0009891~positive regulation of biosynthetic process,GO:0009893~positive regulation of metabolic process,GO:0009991~response to extracellular stimulus,GO:0010467~gene expression,GO:0010468~regulation of gene expression,GO:0010556~regulation of macromolecule bios…	0	GO:0001071~nucleic acid binding transcription factor activity,GO:0003676~nucleic acid binding,GO:0003677~DNA binding,GO:0003682~chromatin binding,GO:0003700~transcription factor activity, sequence-specific DNA binding,GO:0042802~identical protein binding,GO:0042803~protein homodimerization activity,GO:0043565~sequence-specific DNA binding,GO:0044877~macromolecular complex binding,GO:0046982~prote…	IPR004827:Basic-leucine zipper domain,	0	0	0	Complete proteome,Reference proteome,	0
GB12262	725117	sty	sprouty protein	XM_006559419.3,XR_001705910.2,XR_001705909.2,XM_016916988.2	-0.485684	0.714158	7.26866	3.7147	0.00177646	0.047451	-1.31881	NO	NO	0	0	0	0	0	0	0	0	0	0	0	0	0
GB54282	100578011	LOC100578011	kinetochore protein NDC80 homolog	XM_003250424.4	0.484916	1.3995	2.90039	-3.71043	0.00179286	0.047451	-1.11988	NO	NO	FBgn0030500	CG9938 gene product from transcript CG9938-RA(Ndc80)	Drosophila melanogaster	0	GO:0000070~mitotic sister chromatid segregation,GO:0000278~mitotic cell cycle,GO:0000280~nuclear division,GO:0000819~sister chromatid segregation,GO:0007049~cell cycle,GO:0007059~chromosome segregation,GO:0007067~mitotic nuclear division,GO:0007080~mitotic metaphase plate congression,GO:0007399~nervous system development,GO:0022008~neurogenesis,GO:0022402~cell cycle process,GO:0048285~organelle f…	GO:0000775~chromosome, centromeric region,GO:0000776~kinetochore,GO:0005694~chromosome,GO:0031262~Ndc80 complex,GO:0044427~chromosomal part,GO:0098687~chromosomal region,	0	IPR005550:Kinetochore protein Ndc80,	0	0	0	Coiled coil,Complete proteome,Proteomics identification,Reference proteome,	0
GB53237	551531	LOC551531	ribosome biogenesis protein BOP1 homolog	XM_026443501.1	0.411927	1.33046	5.01545	-3.70902	0.00179832	0.047451	-1.3448	NO	NO	FBgn0028744	CG5033 gene product from transcript CG5033-RA(CG5033)	Drosophila melanogaster	0	GO:0000460~maturation of 5.8S rRNA,GO:0000463~maturation of LSU-rRNA from tricistronic rRNA transcript (SSU-rRNA, 5.8S rRNA, LSU-rRNA),GO:0000466~maturation of 5.8S rRNA from tricistronic rRNA transcript (SSU-rRNA, 5.8S rRNA, LSU-rRNA),GO:0000470~maturation of LSU-rRNA,GO:0002682~regulation of immune system process,GO:0006364~rRNA processing,GO:0006396~RNA processing,GO:0007399~nervous system dev…	GO:0005654~nucleoplasm,GO:0005730~nucleolus,GO:0030529~intracellular ribonucleoprotein complex,GO:0030684~preribosome,GO:0030686~90S preribosome,GO:0030687~preribosome, large subunit precursor,GO:0044452~nucleolar part,GO:0070545~PeBoW complex,GO:1990904~ribonucleoprotein complex,	GO:0043021~ribonucleoprotein complex binding,GO:0044877~macromolecular complex binding,	IPR001680:WD40 repeat,IPR012953:BOP1, N-terminal domain,IPR015943:WD40/YVTN repeat-like-containing domain,IPR017986:WD40-repeat-containing domain,IPR019775:WD40 repeat, conserved site,	0	0	SM00320:WD40,SM01035:SM01035,	Complete proteome,Nucleus,Reference proteome,Repeat,Ribosome biogenesis,rRNA processing,WD repeat,	chain:Ribosome biogenesis protein BOP1 homolog,repeat:WD 1,repeat:WD 2,repeat:WD 3,repeat:WD 4,repeat:WD 5,repeat:WD 6,splice variant,
	724372	#N/A	#N/A	#N/A	0.55137	1.46548	3.42923	-3.70892	0.00179869	0.047451	-1.1646	NO	NO	FBgn0052418	viriato(vito)	Drosophila melanogaster	0	GO:0001558~regulation of cell growth,GO:0006915~apoptotic process,GO:0006997~nucleus organization,GO:0007000~nucleolus organization,GO:0007444~imaginal disc development,GO:0007446~imaginal disc growth,GO:0008219~cell death,GO:0008283~cell proliferation,GO:0008284~positive regulation of cell proliferation,GO:0010941~regulation of cell death,GO:0012501~programmed cell death,GO:0016049~cell growth,G…	GO:0005730~nucleolus,	0	IPR019186:Nucleolar protein 12,	0	0	0	Coiled coil,Complete proteome,Proteomics identification,Reference proteome,	0
GB50628	724534	Slc35b1	solute carrier family 35, member B1	NM_001242555.1,XM_026441966.1	-0.326265	0.797599	7.20499	3.70726	0.00180515	0.047451	-1.33974	NO	NO	FBgn0250820	medial glomeruli(meigo)	Drosophila melanogaster	0	GO:0000902~cell morphogenesis,GO:0000904~cell morphogenesis involved in differentiation,GO:0005975~carbohydrate metabolic process,GO:0006464~cellular protein modification process,GO:0006486~protein glycosylation,GO:0006487~protein N-linked glycosylation,GO:0006928~movement of cell or subcellular component,GO:0006935~chemotaxis,GO:0007399~nervous system development,GO:0007409~axonogenesis,GO:00074…	GO:0000139~Golgi membrane,GO:0005783~endoplasmic reticulum,GO:0005789~endoplasmic reticulum membrane,GO:0005794~Golgi apparatus,GO:0030173~integral component of Golgi membrane,GO:0030176~integral component of endoplasmic reticulum membrane,GO:0031227~intrinsic component of endoplasmic reticulum membrane,GO:0031228~intrinsic component of Golgi membrane,GO:0031300~intrinsic component of organelle m…	GO:0005338~nucleotide-sugar transmembrane transporter activity,GO:0005459~UDP-galactose transmembrane transporter activity,GO:0015165~pyrimidine nucleotide-sugar transmembrane transporter activity,GO:0015932~nucleobase-containing compound transmembrane transporter activity,GO:1901505~carbohydrate derivative transporter activity,	IPR013657:UAA transporter,	0	0	0	Complete proteome,Endoplasmic reticulum,Membrane,Reference proteome,Sugar transport,Transmembrane,Transmembrane helix,Transport,	chain:Solute carrier family 35 member B1 homolog,short sequence motif:Di-lysine motif,transmembrane region,
GB48693	409457	LOC409457	translational activator GCN1-like	XM_392968.5	0.486338	1.40088	5.27602	-3.70625	0.00180904	0.047451	-1.36398	NO	NO	FBgn0287182	0	0	0	0	0	0	0	0	0	0	0	0
GB42053	724386	LOC724386	uncharacterized LOC724386	XM_001120220.5	-1.39163	0.381134	2.71844	3.70575	0.00181102	0.047451	-1.11904	NO	NO	FBgn0037783	Niemann-Pick type C-2c(Npc2c)	Drosophila melanogaster	0	GO:0006869~lipid transport,GO:0007399~nervous system development,GO:0010876~lipid localization,GO:0015850~organic hydroxy compound transport,GO:0015918~sterol transport,GO:0022008~neurogenesis,GO:0030301~cholesterol transport,GO:0032365~intracellular lipid transport,GO:0032366~intracellular sterol transport,GO:0032367~intracellular cholesterol transport,GO:0033036~macromolecule localization,GO:00…	0	GO:0005496~steroid binding,GO:0008289~lipid binding,GO:0032934~sterol binding,GO:0097159~organic cyclic compound binding,	IPR003172:MD-2-related lipid-recognition (ML) domain,IPR014756:Immunoglobulin E-set,	0	0	SM00737:ML,	Complete proteome,Reference proteome,Signal,	0
GB48919	410882	#N/A	#N/A	#N/A	0.691431	1.61488	2.63454	-3.70334	0.00182042	0.0475455	-1.11871	NO	NO	FBgn0263772	CG43689 gene product from transcript CG43689-RH(CG43689)	Drosophila melanogaster	0	GO:0006355~regulation of transcription, DNA-templated,GO:0010467~gene expression,GO:0010468~regulation of gene expression,GO:0010556~regulation of macromolecule biosynthetic process,GO:0016070~RNA metabolic process,GO:0018130~heterocycle biosynthetic process,GO:0019219~regulation of nucleobase-containing compound metabolic process,GO:0019438~aromatic compound biosynthetic process,GO:0032774~RNA b…	0	GO:0001071~nucleic acid binding transcription factor activity,GO:0003700~transcription factor activity, sequence-specific DNA binding,GO:0008270~zinc ion binding,GO:0043167~ion binding,GO:0043169~cation binding,GO:0046872~metal ion binding,GO:0046914~transition metal ion binding,	IPR002515:Zinc finger, C2HC-type,	0	0	0	Coiled coil,Complete proteome,Reference proteome,	0
GB53062	409111	LOC409111	serine/threonine-protein kinase minibrain-like	XM_026446404.1	0.355066	1.27904	5.46365	-3.70138	0.00182812	0.0475949	-1.38538	NO	NO	0	0	0	0	0	0	0	0	0	0	0	0	0
GB55366	725589	LOC725589	uncharacterized LOC725589	XM_006569001.3,XM_006569002.3	0.624456	1.54163	2.82708	-3.69386	0.00185791	0.0479798	-1.14548	NO	NO	0	0	0	0	0	0	0	0	0	0	0	0	0
	102656724	#N/A	#N/A	#N/A	0.845883	1.79736	1.21871	-3.69383	0.00185803	0.0479798	-1.20914	NO	NO	0	0	0	0	0	0	0	0	0	0	0	0	0
GB48022	408622	LOC408622	phenylalanine hydroxylase	XM_623297.6,XM_006560256.3	-0.631059	0.645702	7.22108	3.69176	0.0018663	0.0479798	-1.37285	NO	NO	FBgn0035187	Tryptophan hydroxylase(Trh)	Drosophila melanogaster	0	GO:0006082~organic acid metabolic process,GO:0007610~behavior,GO:0007622~rhythmic behavior,GO:0007623~circadian rhythm,GO:0009072~aromatic amino acid family metabolic process,GO:0018130~heterocycle biosynthetic process,GO:0018958~phenol-containing compound metabolic process,GO:0019438~aromatic compound biosynthetic process,GO:0030431~sleep,GO:0042427~serotonin biosynthetic process,GO:0042428~sero…	0	GO:0004497~monooxygenase activity,GO:0004505~phenylalanine 4-monooxygenase activity,GO:0004510~tryptophan 5-monooxygenase activity,GO:0005506~iron ion binding,GO:0016597~amino acid binding,GO:0016705~oxidoreductase activity, acting on paired donors, with incorporation or reduction of molecular oxygen,GO:0016714~oxidoreductase activity, acting on paired donors, with incorporation or reduction of m…	IPR001273:Aromatic amino acid hydroxylase,IPR002912:ACT domain,IPR005963:Tryptophan 5-monooxygenase,IPR018301:Aromatic amino acid hydroxylase, iron/copper binding site,IPR019773:Tyrosine 3-monooxygenase-like,IPR019774:Aromatic amino acid hydroxylase, C-terminal,	dme00380:Tryptophan metabolism,dme01100:Metabolic pathways,	PIRSF000336:tyrosine 3-monooxygenase,	0	Complete proteome,Iron,Metal-binding,Oxidoreductase,Reference proteome,	0
GB45988	410655	LOC410655	lachesin-like	XM_026445719.1	-0.662933	0.631593	3.17018	3.68654	0.00188737	0.0483698	-1.18566	NO	NO	FBgn0051646	Dpr-interacting protein theta(DIP-theta)	Drosophila melanogaster	0	GO:0050808~synapse organization,	GO:0005887~integral component of plasma membrane,GO:0031226~intrinsic component of plasma membrane,	0	IPR003598:Immunoglobulin subtype 2,IPR003599:Immunoglobulin subtype,IPR007110:Immunoglobulin-like domain,IPR013106:Immunoglobulin V-set,IPR013783:Immunoglobulin-like fold,	0	0	SM00408:IGc2,SM00409:IG,	Complete proteome,Reference proteome,	0
	113219092	#N/A	#N/A	#N/A	-0.598935	0.660241	3.08735	3.68051	0.00191201	0.0488486	-1.18307	NO	NO	0	0	0	0	0	0	0	0	0	0	0	0	0
GB52432	408697	LOC408697	uncharacterized LOC408697	XM_006565861.3,XM_006565862.3,XM_016910886.2,XM_006565863.3	-0.532209	0.691495	7.12905	3.67645	0.0019288	0.0490095	-1.40548	NO	NO	FBgn0027596	CG10249 gene product from transcript CG10249-RG(Kank)	Drosophila melanogaster	0	GO:0000902~cell morphogenesis,GO:0007399~nervous system development,GO:0022008~neurogenesis,GO:0030030~cell projection organization,GO:0030182~neuron differentiation,GO:0031175~neuron projection development,GO:0032989~cellular component morphogenesis,GO:0032990~cell part morphogenesis,GO:0048468~cell development,GO:0048666~neuron development,GO:0048699~generation of neurons,GO:0048812~neuron proj…	GO:0005874~microtubule,GO:0005912~adherens junction,GO:0005924~cell-substrate adherens junction,GO:0005927~muscle tendon junction,GO:0015630~microtubule cytoskeleton,GO:0030054~cell junction,GO:0030055~cell-substrate junction,GO:0035371~microtubule plus-end,GO:0070161~anchoring junction,GO:0099512~supramolecular fiber,GO:0099513~polymeric cytoskeletal fiber,GO:1990752~microtubule end,	GO:0008017~microtubule binding,GO:0008092~cytoskeletal protein binding,GO:0015631~tubulin binding,GO:0051010~microtubule plus-end binding,	IPR002110:Ankyrin repeat,IPR020683:Ankyrin repeat-containing domain,IPR021939:Kank N-terminal motif,	0	0	SM00248:ANK,	ANK repeat,Coiled coil,Complete proteome,Reference proteome,Signal,	0
GB54540	100577288	LOC100577288	nudC domain-containing protein 1-like	XM_003249832.3	0.410716	1.32935	4.83864	-3.67545	0.00193294	0.0490095	-1.39167	NO	NO	FBgn0030342	CG10347 gene product from transcript CG10347-RB(CG10347)	Drosophila melanogaster	0	0	GO:0005654~nucleoplasm,	0	IPR007052:CS-like domain,IPR008978:HSP20-like chaperone,	0	0	0	Complete proteome,Proteomics identification,Reference proteome,	0
[truncated: 18 more rows]

## Sheet: S4-BR SFvsHS DEGs
Supplemental Table 4. Genes that were differentially expressed in the brains (BR) of queens that were injected with seminal fluid (SF) as compared to queens injected with Hayes solution (HS). Cells that are highlighed in blue indicate genes that were also differentially expressed in the brains of semen-injected queens (SE) as compared to HS queens. Cells that are highlighed in green indicate gene…
[truncated: 677 more rows]

[truncated: 7 more sheets: S5-BR SEvsHS DEGs, S6- DEGs prior literature, S7-DEGs prior lit Venn, S8-Fig 7 Venn Results, S9-D. Mel homologs and GO, S10-primer sequences, S11- primer efficiencies]
